# Supplementary material for: A transformer-based framework for enterprise sales forecasting
Source: PeerJ Comput Sci. 2024 Nov 21;10:e2503. doi: 10.7717/peerj-cs.2503 (PMC11622836; doi:10.7717/peerj-cs.2503)
Supplement: Supplemental Information 1 [file peerj-cs-10-2503-s001.zip]

Archive with 10 entries (9 files):
- data/
- data/features.csv
- data/stores.csv
- data/train.csv
- train.py
- train_funct.py
- process_data.py
- model.py
- dataset.py
- README.md
