# Supplementary material for: A transformer-based framework for enterprise sales forecasting
Source: PeerJ Comput Sci. 2024 Nov 21;10:e2503. doi: 10.7717/peerj-cs.2503 (PMC11622836; doi:10.7717/peerj-cs.2503)
Supplement: Supplemental Information 1 [file peerj-cs-10-2503-s001.zip › data/features.csv]

Store	Date	Temperature	Fuel_Price	MarkDown1	MarkDown2	MarkDown3	MarkDown4	MarkDown5	CPI	Unemployment	IsHoliday
1	2010-02-05	42.31	2.572	NA	NA	NA	NA	NA	211.0963582	8.106	FALSE
1	2010-02-12	38.51	2.548	NA	NA	NA	NA	NA	211.2421698	8.106	TRUE
1	2010-02-19	39.93	2.514	NA	NA	NA	NA	NA	211.2891429	8.106	FALSE
1	2010-02-26	46.63	2.561	NA	NA	NA	NA	NA	211.3196429	8.106	FALSE
1	2010-03-05	46.5	2.625	NA	NA	NA	NA	NA	211.3501429	8.106	FALSE
1	2010-03-12	57.79	2.667	NA	NA	NA	NA	NA	211.3806429	8.106	FALSE
1	2010-03-19	54.58	2.72	NA	NA	NA	NA	NA	211.215635	8.106	FALSE
1	2010-03-26	51.45	2.732	NA	NA	NA	NA	NA	211.0180424	8.106	FALSE
1	2010-04-02	62.27	2.719	NA	NA	NA	NA	NA	210.8204499	7.808	FALSE
1	2010-04-09	65.86	2.77	NA	NA	NA	NA	NA	210.6228574	7.808	FALSE
1	2010-04-16	66.32	2.808	NA	NA	NA	NA	NA	210.4887	7.808	FALSE
1	2010-04-23	64.84	2.795	NA	NA	NA	NA	NA	210.4391228	7.808	FALSE
1	2010-04-30	67.41	2.78	NA	NA	NA	NA	NA	210.3895456	7.808	FALSE
1	2010-05-07	72.55	2.835	NA	NA	NA	NA	NA	210.3399684	7.808	FALSE
1	2010-05-14	74.78	2.854	NA	NA	NA	NA	NA	210.3374261	7.808	FALSE
1	2010-05-21	76.44	2.826	NA	NA	NA	NA	NA	210.6170934	7.808	FALSE
1	2010-05-28	80.44	2.759	NA	NA	NA	NA	NA	210.8967606	7.808	FALSE
1	2010-06-04	80.69	2.705	NA	NA	NA	NA	NA	211.1764278	7.808	FALSE
1	2010-06-11	80.43	2.668	NA	NA	NA	NA	NA	211.4560951	7.808	FALSE
1	2010-06-18	84.11	2.637	NA	NA	NA	NA	NA	211.4537719	7.808	FALSE
1	2010-06-25	84.34	2.653	NA	NA	NA	NA	NA	211.3386526	7.808	FALSE
1	2010-07-02	80.91	2.669	NA	NA	NA	NA	NA	211.2235333	7.787	FALSE
1	2010-07-09	80.48	2.642	NA	NA	NA	NA	NA	211.108414	7.787	FALSE
1	2010-07-16	83.15	2.623	NA	NA	NA	NA	NA	211.1003854	7.787	FALSE
1	2010-07-23	83.36	2.608	NA	NA	NA	NA	NA	211.2351443	7.787	FALSE
1	2010-07-30	81.84	2.64	NA	NA	NA	NA	NA	211.3699032	7.787	FALSE
1	2010-08-06	87.16	2.627	NA	NA	NA	NA	NA	211.5046621	7.787	FALSE
1	2010-08-13	87	2.692	NA	NA	NA	NA	NA	211.6394211	7.787	FALSE
1	2010-08-20	86.65	2.664	NA	NA	NA	NA	NA	211.6033633	7.787	FALSE
1	2010-08-27	85.22	2.619	NA	NA	NA	NA	NA	211.5673056	7.787	FALSE
1	2010-09-03	81.21	2.577	NA	NA	NA	NA	NA	211.5312479	7.787	FALSE
1	2010-09-10	78.69	2.565	NA	NA	NA	NA	NA	211.4951902	7.787	TRUE
1	2010-09-17	82.11	2.582	NA	NA	NA	NA	NA	211.5224596	7.787	FALSE
1	2010-09-24	80.94	2.624	NA	NA	NA	NA	NA	211.5972246	7.787	FALSE
1	2010-10-01	71.89	2.603	NA	NA	NA	NA	NA	211.6719895	7.838	FALSE
1	2010-10-08	63.93	2.633	NA	NA	NA	NA	NA	211.7467544	7.838	FALSE
1	2010-10-15	67.18	2.72	NA	NA	NA	NA	NA	211.8137436	7.838	FALSE
1	2010-10-22	69.86	2.725	NA	NA	NA	NA	NA	211.8612937	7.838	FALSE
1	2010-10-29	69.64	2.716	NA	NA	NA	NA	NA	211.9088438	7.838	FALSE
1	2010-11-05	58.74	2.689	NA	NA	NA	NA	NA	211.9563939	7.838	FALSE
1	2010-11-12	59.61	2.728	NA	NA	NA	NA	NA	212.003944	7.838	FALSE
1	2010-11-19	51.41	2.771	NA	NA	NA	NA	NA	211.8896737	7.838	FALSE
1	2010-11-26	64.52	2.735	NA	NA	NA	NA	NA	211.7484333	7.838	TRUE
1	2010-12-03	49.27	2.708	NA	NA	NA	NA	NA	211.607193	7.838	FALSE
1	2010-12-10	46.33	2.843	NA	NA	NA	NA	NA	211.4659526	7.838	FALSE
1	2010-12-17	49.84	2.869	NA	NA	NA	NA	NA	211.4053124	7.838	FALSE
1	2010-12-24	52.33	2.886	NA	NA	NA	NA	NA	211.4051222	7.838	FALSE
1	2010-12-31	48.43	2.943	NA	NA	NA	NA	NA	211.4049321	7.838	TRUE
1	2011-01-07	48.27	2.976	NA	NA	NA	NA	NA	211.4047419	7.742	FALSE
1	2011-01-14	35.4	2.983	NA	NA	NA	NA	NA	211.4574109	7.742	FALSE
1	2011-01-21	44.04	3.016	NA	NA	NA	NA	NA	211.8272343	7.742	FALSE
1	2011-01-28	43.83	3.01	NA	NA	NA	NA	NA	212.1970577	7.742	FALSE
1	2011-02-04	42.27	2.989	NA	NA	NA	NA	NA	212.5668812	7.742	FALSE
1	2011-02-11	36.39	3.022	NA	NA	NA	NA	NA	212.9367046	7.742	TRUE
1	2011-02-18	57.36	3.045	NA	NA	NA	NA	NA	213.2478853	7.742	FALSE
1	2011-02-25	62.9	3.065	NA	NA	NA	NA	NA	213.535609	7.742	FALSE
1	2011-03-04	59.58	3.288	NA	NA	NA	NA	NA	213.8233327	7.742	FALSE
1	2011-03-11	53.56	3.459	NA	NA	NA	NA	NA	214.1110564	7.742	FALSE
1	2011-03-18	62.76	3.488	NA	NA	NA	NA	NA	214.3627114	7.742	FALSE
1	2011-03-25	69.97	3.473	NA	NA	NA	NA	NA	214.5999389	7.742	FALSE
1	2011-04-01	59.17	3.524	NA	NA	NA	NA	NA	214.8371664	7.682	FALSE
1	2011-04-08	67.84	3.622	NA	NA	NA	NA	NA	215.0743939	7.682	FALSE
1	2011-04-15	71.27	3.743	NA	NA	NA	NA	NA	215.2918561	7.682	FALSE
1	2011-04-22	72.99	3.807	NA	NA	NA	NA	NA	215.4599053	7.682	FALSE
1	2011-04-29	72.03	3.81	NA	NA	NA	NA	NA	215.6279544	7.682	FALSE
1	2011-05-06	64.61	3.906	NA	NA	NA	NA	NA	215.7960035	7.682	FALSE
1	2011-05-13	75.64	3.899	NA	NA	NA	NA	NA	215.9640526	7.682	FALSE
1	2011-05-20	67.63	3.907	NA	NA	NA	NA	NA	215.7339202	7.682	FALSE
1	2011-05-27	77.72	3.786	NA	NA	NA	NA	NA	215.5037878	7.682	FALSE
1	2011-06-03	83	3.699	NA	NA	NA	NA	NA	215.2736553	7.682	FALSE
1	2011-06-10	83.13	3.648	NA	NA	NA	NA	NA	215.0435229	7.682	FALSE
1	2011-06-17	86.41	3.637	NA	NA	NA	NA	NA	214.9980596	7.682	FALSE
1	2011-06-24	83.58	3.594	NA	NA	NA	NA	NA	215.0910982	7.682	FALSE
1	2011-07-01	85.55	3.524	NA	NA	NA	NA	NA	215.1841368	7.962	FALSE
1	2011-07-08	85.83	3.48	NA	NA	NA	NA	NA	215.2771754	7.962	FALSE
1	2011-07-15	88.54	3.575	NA	NA	NA	NA	NA	215.3611087	7.962	FALSE
1	2011-07-22	85.77	3.651	NA	NA	NA	NA	NA	215.4222784	7.962	FALSE
1	2011-07-29	86.83	3.682	NA	NA	NA	NA	NA	215.4834482	7.962	FALSE
1	2011-08-05	91.65	3.684	NA	NA	NA	NA	NA	215.544618	7.962	FALSE
1	2011-08-12	90.76	3.638	NA	NA	NA	NA	NA	215.6057878	7.962	FALSE
1	2011-08-19	89.94	3.554	NA	NA	NA	NA	NA	215.6693107	7.962	FALSE
1	2011-08-26	87.96	3.523	NA	NA	NA	NA	NA	215.7332258	7.962	FALSE
1	2011-09-02	87.83	3.533	NA	NA	NA	NA	NA	215.7971409	7.962	FALSE
1	2011-09-09	76	3.546	NA	NA	NA	NA	NA	215.861056	7.962	TRUE
1	2011-09-16	79.94	3.526	NA	NA	NA	NA	NA	216.0410526	7.962	FALSE
1	2011-09-23	75.8	3.467	NA	NA	NA	NA	NA	216.3758246	7.962	FALSE
1	2011-09-30	79.69	3.355	NA	NA	NA	NA	NA	216.7105965	7.962	FALSE
1	2011-10-07	69.31	3.285	NA	NA	NA	NA	NA	217.0453684	7.866	FALSE
1	2011-10-14	71.74	3.274	NA	NA	NA	NA	NA	217.3552733	7.866	FALSE
1	2011-10-21	63.71	3.353	NA	NA	NA	NA	NA	217.5159762	7.866	FALSE
1	2011-10-28	66.57	3.372	NA	NA	NA	NA	NA	217.6766791	7.866	FALSE
1	2011-11-04	54.98	3.332	NA	NA	NA	NA	NA	217.837382	7.866	FALSE
1	2011-11-11	59.11	3.297	10382.9	6115.67	215.07	2406.62	6551.42	217.9980849	7.866	FALSE
1	2011-11-18	62.25	3.308	6074.12	254.39	51.98	427.39	5988.57	218.2205088	7.866	FALSE
1	2011-11-25	60.14	3.236	410.31	98	55805.51	8	554.92	218.4676211	7.866	TRUE
1	2011-12-02	48.91	3.172	5629.51	68	1398.11	2084.64	20475.32	218.7147333	7.866	FALSE
1	2011-12-09	43.93	3.158	4640.65	19	105.02	3639.42	14461.82	218.9618456	7.866	FALSE
1	2011-12-16	51.63	3.159	5011.32	67	347.37	225.79	4011.37	219.1794533	7.866	FALSE
1	2011-12-23	47.96	3.112	2725.36	40.48	634.7	24.9	2739.43	219.3577216	7.866	FALSE
1	2011-12-30	44.55	3.129	5762.1	46011.38	260.36	983.65	4735.78	219.5359898	7.866	TRUE
1	2012-01-06	49.01	3.157	6277.39	21813.16	143.1	1450.13	8483	219.7142581	7.348	FALSE
1	2012-01-13	48.53	3.261	5183.29	8025.87	42.24	453.08	3719.38	219.8925263	7.348	FALSE
1	2012-01-20	54.11	3.268	4139.87	2807.19	33.88	500.62	3400.21	219.9856893	7.348	FALSE
1	2012-01-27	54.26	3.29	1164.46	1082.74	44	11	1222.19	220.0788523	7.348	FALSE
1	2012-02-03	56.55	3.36	34577.06	3579.21	160.53	32403.87	5630.4	220.1720153	7.348	FALSE
1	2012-02-10	48.02	3.409	13925.06	6927.23	101.64	8471.88	6886.04	220.2651783	7.348	TRUE
1	2012-02-17	45.32	3.51	9873.33	11062.27	9.8	8409.31	3402.66	220.4257586	7.348	FALSE
1	2012-02-24	57.25	3.555	9349.61	7556.01	3.2	1219.92	8143.59	220.636902	7.348	FALSE
1	2012-03-02	60.96	3.63	15441.4	1569	10.8	25390.88	8067.61	220.8480454	7.348	FALSE
1	2012-03-09	58.76	3.669	10331.04	151.88	6	671.43	5509.84	221.0591887	7.348	FALSE
1	2012-03-16	64.74	3.734	4298.16	7.5	2.02	2724.65	2017.69	221.2118132	7.348	FALSE
1	2012-03-23	65.93	3.787	6118.56	9.48	4.97	426.72	3657.22	221.2864126	7.348	FALSE
1	2012-03-30	67.61	3.845	10309.58	0.5	10.25	1654.17	2642.78	221.3610119	7.348	FALSE
1	2012-04-06	70.43	3.891	10121.97	NA	77.98	3750.59	4510.72	221.4356112	7.143	FALSE
1	2012-04-13	69.07	3.891	6186.19	3288.69	17.07	1822.55	1063.78	221.5102105	7.143	FALSE
1	2012-04-20	66.76	3.877	2230.8	612.02	19.75	275.13	5747.1	221.5640737	7.143	FALSE
1	2012-04-27	67.23	3.814	3221.25	NA	35.49	577.14	6222.25	221.6179368	7.143	FALSE
1	2012-05-04	75.55	3.749	21290.13	NA	69.89	4977.35	3261.04	221.6718	7.143	FALSE
1	2012-05-11	73.77	3.688	8351.4	NA	10.52	2443.14	3127.88	221.7256632	7.143	FALSE
1	2012-05-18	70.33	3.63	6154.14	NA	45.11	1675.49	5508.18	221.742674	7.143	FALSE
1	2012-05-25	77.22	3.561	4039.39	NA	745.19	1429.96	3631.13	221.744944	7.143	FALSE
1	2012-06-01	77.95	3.501	6086.21	12	370.51	148.75	3690.85	221.7472139	7.143	FALSE
1	2012-06-08	78.3	3.452	8813.81	116.8	64.55	2652.04	7161.91	221.7494839	7.143	FALSE
1	2012-06-15	79.35	3.393	5621.99	109.6	0.25	2420.28	3083.26	221.7626421	7.143	FALSE
1	2012-06-22	78.39	3.346	8624.56	171.25	3.05	2524.07	7063.68	221.8030211	7.143	FALSE
1	2012-06-29	84.88	3.286	3965.73	161.6	NA	435.99	4212.97	221.8434	7.143	FALSE
1	2012-07-06	81.57	3.227	12218.76	94.4	192.83	4066.01	6149.04	221.8837789	6.908	FALSE
1	2012-07-13	77.12	3.256	7218.13	45.2	36.24	3909.38	2596.37	221.9241579	6.908	FALSE
1	2012-07-20	80.42	3.311	3213	313.72	9.53	2262.02	3228.19	221.9327267	6.908	FALSE
1	2012-07-27	82.66	3.407	7146.9	389.02	1.59	10267.54	4325.19	221.9412954	6.908	FALSE
1	2012-08-03	86.11	3.417	27584.78	119.98	30.23	12007.04	4661.71	221.9498642	6.908	FALSE
1	2012-08-10	85.05	3.494	11436.22	245	6.85	6964.26	4836.22	221.9584329	6.908	FALSE
1	2012-08-17	84.85	3.571	3662.06	137.86	4.84	2752.2	3446.15	222.0384109	6.908	FALSE
1	2012-08-24	77.66	3.62	6237.83	260.06	2.97	3463.03	7988.25	222.1719457	6.908	FALSE
1	2012-08-31	80.49	3.638	21442.73	102.32	21.7	13209.64	3032.96	222.3054805	6.908	FALSE
1	2012-09-07	83.96	3.73	5204.68	35.74	50.94	4120.32	2737.17	222.4390153	6.908	TRUE
1	2012-09-14	74.97	3.717	17212.52	7	18.79	1523.11	7992.72	222.5820193	6.908	FALSE
1	2012-09-21	69.87	3.721	6352.3	7.64	4.69	1010.06	6456.71	222.7818386	6.908	FALSE
1	2012-09-28	76.08	3.666	3666.27	7.64	1.65	1417.96	4744.28	222.9816579	6.908	FALSE
1	2012-10-05	68.55	3.617	8077.89	NA	18.22	3617.43	3626.14	223.1814772	6.573	FALSE
1	2012-10-12	62.99	3.601	2086.18	NA	8.11	602.36	5926.45	223.3812965	6.573	FALSE
1	2012-10-19	67.97	3.594	950.33	NA	4.93	80.25	2312.85	223.4257233	6.573	FALSE
1	2012-10-26	69.16	3.506	2585.85	31.75	6	1057.16	1305.01	223.4442513	6.573	FALSE
1	2012-11-02	55.32	3.386	6766.44	5147.7	50.82	3639.9	2737.42	223.4627793	6.573	FALSE
1	2012-11-09	61.24	3.314	11421.32	3370.89	40.28	4646.79	6154.16	223.4813073	6.573	FALSE
1	2012-11-16	52.92	3.252	9696.28	292.1	103.78	1133.15	6612.69	223.5129105	6.573	FALSE
1	2012-11-23	56.23	3.211	883.59	4.17	74910.32	209.91	303.32	223.5619474	6.573	TRUE
1	2012-11-30	52.34	3.207	2460.03	NA	3838.35	150.57	6966.34	223.6109842	6.573	FALSE
1	2012-12-07	64.12	3.198	6343.16	NA	270	2928.9	10147.9	223.6600211	6.573	FALSE
1	2012-12-14	48.89	3.168	3504.83	NA	73.26	1636.8	2779.6	223.7192767	6.573	FALSE
1	2012-12-21	56.02	3.098	8231.71	NA	274	358.15	2834.02	223.8398455	6.573	FALSE
1	2012-12-28	44.79	3.108	12659.55	37101.13	174.78	74.46	1208.86	223.9604143	6.573	TRUE
1	2013-01-04	41.73	3.161	1214.08	25366.33	15.01	72.36	3940.02	224.080983	6.525	FALSE
1	2013-01-11	50.32	3.243	6520.24	16134.6	12.17	774.55	4001.25	224.2015518	6.525	FALSE
1	2013-01-18	42.92	3.237	3772.69	3559.46	3.88	246.62	1900.4	224.2358132	6.525	FALSE
1	2013-01-25	53.37	3.227	965.89	1097.91	0.1	225.36	1831.88	224.2355518	6.525	FALSE
1	2013-02-01	56.46	3.244	9290.91	1359.9	265	20657.82	972.61	224.2352903	6.525	FALSE
1	2013-02-08	56.67	3.417	32355.16	729.8	280.89	20426.61	4671.78	224.2350289	6.525	TRUE
1	2013-02-15	49.66	3.475	72937.29	6665.52	47.21	13014.67	6310.18	224.2760526	6.525	FALSE
1	2013-02-22	50.25	3.597	20107.75	3163.89	42.2	15657.3	5812.86	224.4202895	6.525	FALSE
1	2013-03-01	48.01	3.711	10610.74	261.46	2.8	25.54	2747.59	224.5645263	6.525	FALSE
1	2013-03-08	50.81	3.658	5000.58	290.46	78.77	606.15	3697.11	224.7087632	6.525	FALSE
1	2013-03-15	55.33	3.622	3808.13	NA	15.65	2616.6	1909.17	224.8356808	6.525	FALSE
1	2013-03-22	63.42	3.611	12553.98	NA	495.1	6787.75	2545.66	224.9193005	6.525	FALSE
1	2013-03-29	51	3.606	13067.46	NA	384.9	122.93	3903.8	225.0029202	6.525	FALSE
1	2013-04-05	58.59	3.583	12872.34	5687.86	485.97	478.04	5092.33	225.0865399	6.314	FALSE
1	2013-04-12	62.72	3.529	3672.43	932.58	52.86	949.07	2836.64	225.1701596	6.314	FALSE
1	2013-04-19	67.1	3.451	3530.36	3.95	107.5	458.76	2062.05	225.1701596	6.314	FALSE
1	2013-04-26	59.23	3.417	2387.72	NA	98.34	516.28	1421.63	225.1701596	6.314	FALSE
1	2013-05-03	66.66	3.386	2298.63	2	129.9	55.46	1301.04	NA	NA	FALSE
1	2013-05-10	63.9	3.392	4624.61	83.88	42.38	1618.31	8144.9	NA	NA	FALSE
1	2013-05-17	69.53	3.454	16170.5	92	8.32	4127.24	6206.97	NA	NA	FALSE
1	2013-05-24	77.19	3.494	7959.89	178	1621.47	3152.57	2938.7	NA	NA	FALSE
1	2013-05-31	78.02	3.466	2369.77	142.45	475.35	45.55	2056.84	NA	NA	FALSE
1	2013-06-07	76.44	3.439	3514.75	742.59	116.15	1015.44	5137.09	NA	NA	FALSE
1	2013-06-14	79.86	3.431	12592.32	527.48	402.88	7474.56	2484.44	NA	NA	FALSE
1	2013-06-21	81.35	3.479	8104.02	417.99	327.33	5182.25	3754.44	NA	NA	FALSE
1	2013-06-28	83.94	3.495	4205.98	796.7	6.84	3816.78	4812.74	NA	NA	FALSE
1	2013-07-05	79.85	3.422	7649.99	3503.29	1766.77	9454.96	1079.89	NA	NA	FALSE
1	2013-07-12	83.12	3.4	6089.94	1362.42	209.62	2367.42	2651.05	NA	NA	FALSE
1	2013-07-19	79.26	3.556	3117.04	1060.39	199.05	1012.3	5381.72	NA	NA	FALSE
1	2013-07-26	81.54	3.62	332.17	673.19	1	38.63	1245.2	NA	NA	FALSE
2	2010-02-05	40.19	2.572	NA	NA	NA	NA	NA	210.7526053	8.324	FALSE
2	2010-02-12	38.49	2.548	NA	NA	NA	NA	NA	210.8979935	8.324	TRUE
2	2010-02-19	39.69	2.514	NA	NA	NA	NA	NA	210.9451605	8.324	FALSE
2	2010-02-26	46.1	2.561	NA	NA	NA	NA	NA	210.9759573	8.324	FALSE
2	2010-03-05	47.17	2.625	NA	NA	NA	NA	NA	211.0067542	8.324	FALSE
2	2010-03-12	57.56	2.667	NA	NA	NA	NA	NA	211.037551	8.324	FALSE
2	2010-03-19	54.52	2.72	NA	NA	NA	NA	NA	210.8733316	8.324	FALSE
2	2010-03-26	51.26	2.732	NA	NA	NA	NA	NA	210.6766095	8.324	FALSE
2	2010-04-02	63.27	2.719	NA	NA	NA	NA	NA	210.4798874	8.2	FALSE
2	2010-04-09	65.41	2.77	NA	NA	NA	NA	NA	210.2831653	8.2	FALSE
2	2010-04-16	68.07	2.808	NA	NA	NA	NA	NA	210.1495463	8.2	FALSE
2	2010-04-23	65.11	2.795	NA	NA	NA	NA	NA	210.1000648	8.2	FALSE
2	2010-04-30	66.98	2.78	NA	NA	NA	NA	NA	210.0505833	8.2	FALSE
2	2010-05-07	71.28	2.835	NA	NA	NA	NA	NA	210.0011018	8.2	FALSE
2	2010-05-14	73.31	2.854	NA	NA	NA	NA	NA	209.9984585	8.2	FALSE
2	2010-05-21	74.83	2.826	NA	NA	NA	NA	NA	210.2768443	8.2	FALSE
2	2010-05-28	81.13	2.759	NA	NA	NA	NA	NA	210.5552301	8.2	FALSE
2	2010-06-04	81.81	2.705	NA	NA	NA	NA	NA	210.833616	8.2	FALSE
2	2010-06-11	83.4	2.668	NA	NA	NA	NA	NA	211.1120018	8.2	FALSE
2	2010-06-18	85.81	2.637	NA	NA	NA	NA	NA	211.1096543	8.2	FALSE
2	2010-06-25	86.26	2.653	NA	NA	NA	NA	NA	210.9950134	8.2	FALSE
2	2010-07-02	82.74	2.669	NA	NA	NA	NA	NA	210.8803726	8.099	FALSE
2	2010-07-09	82.59	2.642	NA	NA	NA	NA	NA	210.7657317	8.099	FALSE
2	2010-07-16	85.32	2.623	NA	NA	NA	NA	NA	210.7577954	8.099	FALSE
2	2010-07-23	87.66	2.608	NA	NA	NA	NA	NA	210.8921319	8.099	FALSE
2	2010-07-30	83.49	2.64	NA	NA	NA	NA	NA	211.0264684	8.099	FALSE
2	2010-08-06	89.53	2.627	NA	NA	NA	NA	NA	211.1608049	8.099	FALSE
2	2010-08-13	89.05	2.692	NA	NA	NA	NA	NA	211.2951413	8.099	FALSE
2	2010-08-20	88.7	2.664	NA	NA	NA	NA	NA	211.2596586	8.099	FALSE
2	2010-08-27	87.12	2.619	NA	NA	NA	NA	NA	211.2241759	8.099	FALSE
2	2010-09-03	81.83	2.577	NA	NA	NA	NA	NA	211.1886931	8.099	FALSE
2	2010-09-10	79.09	2.565	NA	NA	NA	NA	NA	211.1532104	8.099	TRUE
2	2010-09-17	82.05	2.582	NA	NA	NA	NA	NA	211.1806415	8.099	FALSE
2	2010-09-24	81.79	2.624	NA	NA	NA	NA	NA	211.2552578	8.099	FALSE
2	2010-10-01	69.24	2.603	NA	NA	NA	NA	NA	211.3298742	8.163	FALSE
2	2010-10-08	63.19	2.633	NA	NA	NA	NA	NA	211.4044906	8.163	FALSE
2	2010-10-15	65.8	2.72	NA	NA	NA	NA	NA	211.4713286	8.163	FALSE
2	2010-10-22	68.5	2.725	NA	NA	NA	NA	NA	211.5187208	8.163	FALSE
2	2010-10-29	66.24	2.716	NA	NA	NA	NA	NA	211.5661131	8.163	FALSE
2	2010-11-05	57.85	2.689	NA	NA	NA	NA	NA	211.6135053	8.163	FALSE
2	2010-11-12	59.69	2.728	NA	NA	NA	NA	NA	211.6608975	8.163	FALSE
2	2010-11-19	50.81	2.771	NA	NA	NA	NA	NA	211.5470304	8.163	FALSE
2	2010-11-26	62.98	2.735	NA	NA	NA	NA	NA	211.4062867	8.163	TRUE
2	2010-12-03	49.33	2.708	NA	NA	NA	NA	NA	211.265543	8.163	FALSE
2	2010-12-10	45.5	2.843	NA	NA	NA	NA	NA	211.1247993	8.163	FALSE
2	2010-12-17	47.55	2.869	NA	NA	NA	NA	NA	211.0645458	8.163	FALSE
2	2010-12-24	49.97	2.886	NA	NA	NA	NA	NA	211.0646599	8.163	FALSE
2	2010-12-31	47.3	2.943	NA	NA	NA	NA	NA	211.064774	8.163	TRUE
2	2011-01-07	44.69	2.976	NA	NA	NA	NA	NA	211.0648881	8.028	FALSE
2	2011-01-14	33.02	2.983	NA	NA	NA	NA	NA	211.1176713	8.028	FALSE
2	2011-01-21	41.4	3.016	NA	NA	NA	NA	NA	211.4864691	8.028	FALSE
2	2011-01-28	42.83	3.01	NA	NA	NA	NA	NA	211.8552668	8.028	FALSE
2	2011-02-04	38.25	2.989	NA	NA	NA	NA	NA	212.2240646	8.028	FALSE
2	2011-02-11	33.19	3.022	NA	NA	NA	NA	NA	212.5928624	8.028	TRUE
2	2011-02-18	57.83	3.045	NA	NA	NA	NA	NA	212.9033115	8.028	FALSE
2	2011-02-25	60.8	3.065	NA	NA	NA	NA	NA	213.190421	8.028	FALSE
2	2011-03-04	57.77	3.288	NA	NA	NA	NA	NA	213.4775305	8.028	FALSE
2	2011-03-11	52.7	3.459	NA	NA	NA	NA	NA	213.7646401	8.028	FALSE
2	2011-03-18	62.32	3.488	NA	NA	NA	NA	NA	214.0156238	8.028	FALSE
2	2011-03-25	69.42	3.473	NA	NA	NA	NA	NA	214.2521573	8.028	FALSE
2	2011-04-01	55.43	3.524	NA	NA	NA	NA	NA	214.4886908	7.931	FALSE
2	2011-04-08	67	3.622	NA	NA	NA	NA	NA	214.7252242	7.931	FALSE
2	2011-04-15	69.48	3.743	NA	NA	NA	NA	NA	214.9420631	7.931	FALSE
2	2011-04-22	69.39	3.807	NA	NA	NA	NA	NA	215.1096657	7.931	FALSE
2	2011-04-29	69.21	3.81	NA	NA	NA	NA	NA	215.2772683	7.931	FALSE
2	2011-05-06	61.48	3.906	NA	NA	NA	NA	NA	215.4448709	7.931	FALSE
2	2011-05-13	74.61	3.899	NA	NA	NA	NA	NA	215.6124735	7.931	FALSE
2	2011-05-20	67.14	3.907	NA	NA	NA	NA	NA	215.3834778	7.931	FALSE
2	2011-05-27	76.42	3.786	NA	NA	NA	NA	NA	215.1544822	7.931	FALSE
2	2011-06-03	83.07	3.699	NA	NA	NA	NA	NA	214.9254865	7.931	FALSE
2	2011-06-10	83.4	3.648	NA	NA	NA	NA	NA	214.6964908	7.931	FALSE
2	2011-06-17	86.53	3.637	NA	NA	NA	NA	NA	214.6513538	7.931	FALSE
2	2011-06-24	85.17	3.594	NA	NA	NA	NA	NA	214.7441108	7.931	FALSE
2	2011-07-01	85.69	3.524	NA	NA	NA	NA	NA	214.8368678	7.852	FALSE
2	2011-07-08	87.7	3.48	NA	NA	NA	NA	NA	214.9296249	7.852	FALSE
2	2011-07-15	89.83	3.575	NA	NA	NA	NA	NA	215.0134426	7.852	FALSE
2	2011-07-22	89.34	3.651	NA	NA	NA	NA	NA	215.0749122	7.852	FALSE
2	2011-07-29	90.07	3.682	NA	NA	NA	NA	NA	215.1363819	7.852	FALSE
2	2011-08-05	93.34	3.684	NA	NA	NA	NA	NA	215.1978515	7.852	FALSE
2	2011-08-12	91.58	3.638	NA	NA	NA	NA	NA	215.2593211	7.852	FALSE
2	2011-08-19	89.86	3.554	NA	NA	NA	NA	NA	215.3229307	7.852	FALSE
2	2011-08-26	90.45	3.523	NA	NA	NA	NA	NA	215.386897	7.852	FALSE
2	2011-09-02	89.64	3.533	NA	NA	NA	NA	NA	215.4508632	7.852	FALSE
2	2011-09-09	77.97	3.546	NA	NA	NA	NA	NA	215.5148295	7.852	TRUE
2	2011-09-16	78.85	3.526	NA	NA	NA	NA	NA	215.6944378	7.852	FALSE
2	2011-09-23	75.58	3.467	NA	NA	NA	NA	NA	216.0282356	7.852	FALSE
2	2011-09-30	78.14	3.355	NA	NA	NA	NA	NA	216.3620333	7.852	FALSE
2	2011-10-07	69.92	3.285	NA	NA	NA	NA	NA	216.6958311	7.441	FALSE
2	2011-10-14	71.67	3.274	NA	NA	NA	NA	NA	217.0048261	7.441	FALSE
2	2011-10-21	64.53	3.353	NA	NA	NA	NA	NA	217.1650042	7.441	FALSE
2	2011-10-28	65.87	3.372	NA	NA	NA	NA	NA	217.3251824	7.441	FALSE
2	2011-11-04	55.53	3.332	NA	NA	NA	NA	NA	217.4853605	7.441	FALSE
2	2011-11-11	59.33	3.297	10797.64	20445	443.32	4754.07	4787.16	217.6455387	7.441	FALSE
2	2011-11-18	62.01	3.308	6490.92	1217.76	152.12	873.82	7656.42	217.8670218	7.441	FALSE
2	2011-11-25	56.36	3.236	919.71	62	77451.26	23	1589.43	218.1130269	7.441	TRUE
2	2011-12-02	48.74	3.172	8010.99	83.47	1897.27	4444	28238.93	218.3590319	7.441	FALSE
2	2011-12-09	41.76	3.158	11472.59	40	306.43	4160.55	8899.08	218.605037	7.441	FALSE
2	2011-12-16	50.13	3.159	4908.83	61.03	341.49	469.8	4744.27	218.8217928	7.441	FALSE
2	2011-12-23	46.66	3.112	2971.04	15.18	1501.75	88.76	6437.61	218.9995495	7.441	FALSE
2	2011-12-30	44.57	3.129	8321.44	92523.94	139.53	1515.4	3027.69	219.1773063	7.441	TRUE
2	2012-01-06	46.75	3.157	5886.72	37454.29	121.16	2388.92	7103.97	219.355063	7.057	FALSE
2	2012-01-13	45.99	3.261	4414.72	12092.63	98.38	708.18	4245.6	219.5328198	7.057	FALSE
2	2012-01-20	51.7	3.268	6552.26	4355.69	105.97	1703.1	3376.03	219.6258417	7.057	FALSE
2	2012-01-27	50.5	3.29	1920.15	1507.56	86.09	43.4	2613.53	219.7188636	7.057	FALSE
2	2012-02-03	55.21	3.36	75149.79	3818.85	221.4	48159.86	7423.61	219.8118854	7.057	FALSE
2	2012-02-10	46.98	3.409	13510.89	6674.42	94.07	14114.9	9577.83	219.9049073	7.057	TRUE
2	2012-02-17	43.82	3.51	13942.54	14273.24	15.76	4927.14	6650.08	220.0651993	7.057	FALSE
2	2012-02-24	54.63	3.555	13048.36	12059.1	10.2	5299.73	10380.03	220.275944	7.057	FALSE
2	2012-03-02	58.79	3.63	23901.27	2144.7	9	9799.63	4929.53	220.4866886	7.057	FALSE
2	2012-03-09	57.11	3.669	11784.91	368.32	3	2498.17	7746	220.6974332	7.057	FALSE
2	2012-03-16	63.68	3.734	5965.99	230.42	3	2650.77	2073.81	220.8498468	7.057	FALSE
2	2012-03-23	64.01	3.787	6008.98	139.93	6.63	1650.49	5263.08	220.9244858	7.057	FALSE
2	2012-03-30	66.83	3.845	14369.3	164.77	17	1017.31	3470.49	220.9991248	7.057	FALSE
2	2012-04-06	68.43	3.891	12132.59	1.3	32.58	4874.69	5535.13	221.0737638	6.891	FALSE
2	2012-04-13	68.08	3.891	8994.04	6573.08	20.21	4162.2	1966.38	221.1484028	6.891	FALSE
2	2012-04-20	65.69	3.877	7311.02	2236.2	33.53	878.07	4080.32	221.2021074	6.891	FALSE
2	2012-04-27	67.2	3.814	3076.68	NA	38.32	108.71	2708.9	221.255812	6.891	FALSE
2	2012-05-04	76.73	3.749	23731.47	NA	78.09	7931.42	4443.52	221.3095166	6.891	FALSE
2	2012-05-11	73.87	3.688	16519.5	NA	117.38	5131.02	3634.25	221.3632212	6.891	FALSE
2	2012-05-18	71.27	3.63	9262.12	NA	42.67	3694.8	4612.01	221.380331	6.891	FALSE
2	2012-05-25	78.19	3.561	10701.32	NA	1030.53	3595.04	14920.27	221.3828029	6.891	FALSE
2	2012-06-01	78.38	3.501	13091.33	21	245.37	2993.15	5521.72	221.3852748	6.891	FALSE
2	2012-06-08	78.69	3.452	12162.04	463.6	78.39	3610.78	10877.64	221.3877467	6.891	FALSE
2	2012-06-15	80.56	3.393	8573.41	195	0.19	4455.38	5288.61	221.4009901	6.891	FALSE
2	2012-06-22	81.04	3.346	12126.02	314	60.99	6058.6	36430.33	221.4411622	6.891	FALSE
2	2012-06-29	86.32	3.286	8495.34	275.8	NA	1935.16	5686.13	221.4813343	6.891	FALSE
2	2012-07-06	84.2	3.227	12355.5	295.05	100.15	6720.4	5506.53	221.5215064	6.565	FALSE
2	2012-07-13	80.17	3.256	8354.65	342.25	20.53	5674.44	5012.22	221.5616784	6.565	FALSE
2	2012-07-20	83.23	3.311	6961.58	241.2	24.97	3401.36	2453.42	221.5701123	6.565	FALSE
2	2012-07-27	86.37	3.407	6999.14	197.72	2.53	6319.33	5007.01	221.5785461	6.565	FALSE
2	2012-08-03	90.22	3.417	27650.68	164.58	43.02	21801.9	6652.98	221.5869799	6.565	FALSE
2	2012-08-10	88.55	3.494	5554.54	142.3	13.43	4187.43	5286.19	221.5954138	6.565	FALSE
2	2012-08-17	84.79	3.571	4774.16	330.78	10.53	4253.28	4927.26	221.6751459	6.565	FALSE
2	2012-08-24	76.91	3.62	4759.7	211.38	6.62	2972.88	5102.26	221.8083518	6.565	FALSE
2	2012-08-31	82.64	3.638	17500.26	73.22	21.38	12878.62	4756.5	221.9415576	6.565	FALSE
2	2012-09-07	87.65	3.73	10658.86	149.28	60.97	2920.9	3275.57	222.0747635	6.565	TRUE
2	2012-09-14	75.88	3.717	8325.93	NA	37.32	1808.69	9314.55	222.2174395	6.565	FALSE
2	2012-09-21	71.09	3.721	6707.94	3.82	15.55	1001.42	7607.94	222.4169362	6.565	FALSE
2	2012-09-28	79.45	3.666	7106.05	1.91	1.65	1549.1	3946.03	222.6164329	6.565	FALSE
2	2012-10-05	70.27	3.617	6037.76	NA	10.04	3027.37	3853.4	222.8159296	6.17	FALSE
2	2012-10-12	60.97	3.601	2145.5	NA	33.31	586.83	10421.01	223.0154263	6.17	FALSE
2	2012-10-19	68.08	3.594	4461.89	NA	1.14	1579.67	2642.29	223.0598077	6.17	FALSE
2	2012-10-26	69.79	3.506	6152.59	129.77	200	272.29	2924.15	223.0783366	6.17	FALSE
2	2012-11-02	56.4	3.386	9585.99	6181.03	32.4	1571.2	4510.08	223.0968655	6.17	FALSE
2	2012-11-09	61.9	3.314	9497.69	2711.51	109.45	7185.16	6480.49	223.1153944	6.17	FALSE
2	2012-11-16	52.72	3.252	26925.38	285.03	101.44	2014.28	8732.45	223.1469028	6.17	FALSE
2	2012-11-23	58.06	3.211	2280.54	2.49	105146.3	927.97	1253.85	223.1957173	6.17	TRUE
2	2012-11-30	52.64	3.207	4764.84	NA	4748.06	200.48	6088.49	223.2445318	6.17	FALSE
2	2012-12-07	64.19	3.198	7303.66	NA	460.32	2352.61	14872.79	223.2933463	6.17	FALSE
2	2012-12-14	47.69	3.168	5550.46	NA	50	871.41	2419.54	223.3523969	6.17	FALSE
2	2012-12-21	55.14	3.098	5692.66	248.76	312.92	594.17	2167.73	223.4728642	6.17	FALSE
2	2012-12-28	41.56	3.108	13194.12	56549.69	377.76	115.89	3479.8	223.5933316	6.17	TRUE
2	2013-01-04	39.12	3.161	2045.13	34381.53	26.36	159.76	3863.31	223.7137989	6.237	FALSE
2	2013-01-11	47.42	3.243	6722.95	12098.17	13.68	1067.36	5383.2	223.8342663	6.237	FALSE
2	2013-01-18	40.98	3.237	3737.16	3047.9	9.26	49.14	2758.1	223.86882	6.237	FALSE
2	2013-01-25	51.33	3.227	1599.61	1605.81	0.6	161.21	1963.72	223.8690083	6.237	FALSE
2	2013-02-01	54.75	3.244	13078.9	1642.02	545.2	12725.35	5002.74	223.8691966	6.237	FALSE
2	2013-02-08	56.08	3.417	63622.34	687.56	358.29	44824.98	8167.67	223.8693849	6.237	TRUE
2	2013-02-15	48.92	3.475	16105.39	6019.52	11.33	5982.79	7043.58	223.9106714	6.237	FALSE
2	2013-02-22	48.16	3.597	6907.35	4354.2	16.58	1054.97	3019.84	224.0547032	6.237	FALSE
2	2013-03-01	46.08	3.711	6023.68	439.6	4.4	56.86	4416.82	224.198735	6.237	FALSE
2	2013-03-08	51.12	3.658	24134.43	54.43	136.7	7235.69	6441.67	224.3427668	6.237	FALSE
2	2013-03-15	55.14	3.622	7640	NA	29.43	1461.6	1824.17	224.469439	6.237	FALSE
2	2013-03-22	59.97	3.611	11184.28	NA	853.3	3319.2	3870.64	224.5527121	6.237	FALSE
2	2013-03-29	50.54	3.606	8248.47	NA	769.51	774.08	3513.62	224.6359852	6.237	FALSE
2	2013-04-05	58.3	3.583	16944.64	4983.34	411.07	2378.92	3007.06	224.7192583	6.112	FALSE
2	2013-04-12	61.23	3.529	10165.99	395.13	66.86	1537.62	3122.19	224.8025314	6.112	FALSE
2	2013-04-19	67.05	3.451	6858.52	12.72	104.72	219.88	2640.86	224.8025314	6.112	FALSE
2	2013-04-26	58.13	3.417	2782.18	11.92	146.45	461.83	2046.53	224.8025314	6.112	FALSE
2	2013-05-03	65.26	3.386	12613.71	21.98	120.42	4940.3	2407.24	NA	NA	FALSE
2	2013-05-10	63.51	3.392	7793.3	706.58	76.82	2788.92	35238.98	NA	NA	FALSE
2	2013-05-17	70.55	3.454	6242.52	423.82	9.06	1470.25	4390.07	NA	NA	FALSE
2	2013-05-24	76.83	3.494	6252.19	358.76	1665.35	797.59	3837.1	NA	NA	FALSE
2	2013-05-31	78.05	3.466	2670.48	188.5	289.22	1258.68	1601.41	NA	NA	FALSE
2	2013-06-07	76.2	3.439	13644.9	900.33	221.4	8826.14	7275.75	NA	NA	FALSE
2	2013-06-14	80.91	3.431	9784.1	548.27	674.6	2966.31	5282.33	NA	NA	FALSE
2	2013-06-21	81.11	3.479	7896.26	491.02	371.73	7426.29	3043.81	NA	NA	FALSE
2	2013-06-28	85.37	3.495	8638.45	2457.32	9	4713.2	9079.05	NA	NA	FALSE
2	2013-07-05	79.48	3.422	11651.46	4984.5	2024.67	15196.91	2862.06	NA	NA	FALSE
2	2013-07-12	85.41	3.4	7527.1	1244.78	84.18	2626.7	3881.66	NA	NA	FALSE
2	2013-07-19	79.16	3.556	3313.12	723.52	94.85	1224.91	2471.69	NA	NA	FALSE
2	2013-07-26	83.17	3.62	1966.46	609.55	91	493.6	2416.2	NA	NA	FALSE
3	2010-02-05	45.71	2.572	NA	NA	NA	NA	NA	214.4248812	7.368	FALSE
3	2010-02-12	47.93	2.548	NA	NA	NA	NA	NA	214.5747916	7.368	TRUE
3	2010-02-19	47.07	2.514	NA	NA	NA	NA	NA	214.6198868	7.368	FALSE
3	2010-02-26	52.05	2.561	NA	NA	NA	NA	NA	214.6475127	7.368	FALSE
3	2010-03-05	53.04	2.625	NA	NA	NA	NA	NA	214.6751386	7.368	FALSE
3	2010-03-12	63.08	2.667	NA	NA	NA	NA	NA	214.7027646	7.368	FALSE
3	2010-03-19	60.42	2.72	NA	NA	NA	NA	NA	214.5301219	7.368	FALSE
3	2010-03-26	57.06	2.732	NA	NA	NA	NA	NA	214.3241011	7.368	FALSE
3	2010-04-02	65.56	2.719	NA	NA	NA	NA	NA	214.1180803	7.343	FALSE
3	2010-04-09	68	2.77	NA	NA	NA	NA	NA	213.9120595	7.343	FALSE
3	2010-04-16	66.98	2.808	NA	NA	NA	NA	NA	213.7726889	7.343	FALSE
3	2010-04-23	67.87	2.795	NA	NA	NA	NA	NA	213.7221852	7.343	FALSE
3	2010-04-30	70.24	2.78	NA	NA	NA	NA	NA	213.6716815	7.343	FALSE
3	2010-05-07	73.47	2.835	NA	NA	NA	NA	NA	213.6211778	7.343	FALSE
3	2010-05-14	77.18	2.854	NA	NA	NA	NA	NA	213.6196139	7.343	FALSE
3	2010-05-21	75.81	2.826	NA	NA	NA	NA	NA	213.9116886	7.343	FALSE
3	2010-05-28	78.6	2.759	NA	NA	NA	NA	NA	214.2037634	7.343	FALSE
3	2010-06-04	78.53	2.705	NA	NA	NA	NA	NA	214.4958382	7.343	FALSE
3	2010-06-11	82.1	2.668	NA	NA	NA	NA	NA	214.787913	7.343	FALSE
3	2010-06-18	83.52	2.637	NA	NA	NA	NA	NA	214.7858259	7.343	FALSE
3	2010-06-25	83.79	2.653	NA	NA	NA	NA	NA	214.6660741	7.343	FALSE
3	2010-07-02	82.2	2.669	NA	NA	NA	NA	NA	214.5463222	7.346	FALSE
3	2010-07-09	81.75	2.642	NA	NA	NA	NA	NA	214.4265704	7.346	FALSE
3	2010-07-16	84.32	2.623	NA	NA	NA	NA	NA	214.4176476	7.346	FALSE
3	2010-07-23	83.32	2.608	NA	NA	NA	NA	NA	214.5564968	7.346	FALSE
3	2010-07-30	82.04	2.64	NA	NA	NA	NA	NA	214.695346	7.346	FALSE
3	2010-08-06	85.13	2.627	NA	NA	NA	NA	NA	214.8341952	7.346	FALSE
3	2010-08-13	86.74	2.692	NA	NA	NA	NA	NA	214.9730444	7.346	FALSE
3	2010-08-20	88.02	2.664	NA	NA	NA	NA	NA	214.9314191	7.346	FALSE
3	2010-08-27	86.15	2.619	NA	NA	NA	NA	NA	214.8897938	7.346	FALSE
3	2010-09-03	84.16	2.577	NA	NA	NA	NA	NA	214.8481685	7.346	FALSE
3	2010-09-10	80.84	2.565	NA	NA	NA	NA	NA	214.8065431	7.346	TRUE
3	2010-09-17	82.36	2.582	NA	NA	NA	NA	NA	214.8322484	7.346	FALSE
3	2010-09-24	76.9	2.624	NA	NA	NA	NA	NA	214.9084516	7.346	FALSE
3	2010-10-01	73.6	2.603	NA	NA	NA	NA	NA	214.9846548	7.564	FALSE
3	2010-10-08	66.99	2.633	NA	NA	NA	NA	NA	215.060858	7.564	FALSE
3	2010-10-15	69.71	2.72	NA	NA	NA	NA	NA	215.1293114	7.564	FALSE
3	2010-10-22	71.64	2.725	NA	NA	NA	NA	NA	215.17839	7.564	FALSE
3	2010-10-29	72.04	2.716	NA	NA	NA	NA	NA	215.2274686	7.564	FALSE
3	2010-11-05	62.94	2.689	NA	NA	NA	NA	NA	215.2765472	7.564	FALSE
3	2010-11-12	62.79	2.728	NA	NA	NA	NA	NA	215.3256258	7.564	FALSE
3	2010-11-19	57.72	2.771	NA	NA	NA	NA	NA	215.2074519	7.564	FALSE
3	2010-11-26	68.71	2.735	NA	NA	NA	NA	NA	215.0614025	7.564	TRUE
3	2010-12-03	53.76	2.708	NA	NA	NA	NA	NA	214.9153531	7.564	FALSE
3	2010-12-10	51.13	2.843	NA	NA	NA	NA	NA	214.7693037	7.564	FALSE
3	2010-12-17	52.2	2.869	NA	NA	NA	NA	NA	214.704919	7.564	FALSE
3	2010-12-24	57.16	2.886	NA	NA	NA	NA	NA	214.7017828	7.564	FALSE
3	2010-12-31	53.2	2.943	NA	NA	NA	NA	NA	214.6986466	7.564	TRUE
3	2011-01-07	53.35	2.976	NA	NA	NA	NA	NA	214.6955104	7.551	FALSE
3	2011-01-14	44.76	2.983	NA	NA	NA	NA	NA	214.7470729	7.551	FALSE
3	2011-01-21	50.74	3.016	NA	NA	NA	NA	NA	215.1268275	7.551	FALSE
3	2011-01-28	48.71	3.01	NA	NA	NA	NA	NA	215.5065821	7.551	FALSE
3	2011-02-04	45.95	2.989	NA	NA	NA	NA	NA	215.8863367	7.551	FALSE
3	2011-02-11	43.57	3.022	NA	NA	NA	NA	NA	216.2660913	7.551	TRUE
3	2011-02-18	61.58	3.045	NA	NA	NA	NA	NA	216.5843571	7.551	FALSE
3	2011-02-25	67.4	3.065	NA	NA	NA	NA	NA	216.8780275	7.551	FALSE
3	2011-03-04	65.11	3.288	NA	NA	NA	NA	NA	217.1716979	7.551	FALSE
3	2011-03-11	61.29	3.459	NA	NA	NA	NA	NA	217.4653683	7.551	FALSE
3	2011-03-18	69.47	3.488	NA	NA	NA	NA	NA	217.7235226	7.551	FALSE
3	2011-03-25	72.94	3.473	NA	NA	NA	NA	NA	217.9674705	7.551	FALSE
3	2011-04-01	68.76	3.524	NA	NA	NA	NA	NA	218.2114184	7.574	FALSE
3	2011-04-08	72.55	3.622	NA	NA	NA	NA	NA	218.4553663	7.574	FALSE
3	2011-04-15	75.88	3.743	NA	NA	NA	NA	NA	218.6788642	7.574	FALSE
3	2011-04-22	76.91	3.807	NA	NA	NA	NA	NA	218.851237	7.574	FALSE
3	2011-04-29	78.69	3.81	NA	NA	NA	NA	NA	219.0236099	7.574	FALSE
3	2011-05-06	69.45	3.906	NA	NA	NA	NA	NA	219.1959827	7.574	FALSE
3	2011-05-13	79.87	3.899	NA	NA	NA	NA	NA	219.3683556	7.574	FALSE
3	2011-05-20	75.79	3.907	NA	NA	NA	NA	NA	219.127216	7.574	FALSE
3	2011-05-27	84.41	3.786	NA	NA	NA	NA	NA	218.8860765	7.574	FALSE
3	2011-06-03	84.29	3.699	NA	NA	NA	NA	NA	218.6449369	7.574	FALSE
3	2011-06-10	84.84	3.648	NA	NA	NA	NA	NA	218.4037974	7.574	FALSE
3	2011-06-17	86.96	3.637	NA	NA	NA	NA	NA	218.3551748	7.574	FALSE
3	2011-06-24	84.94	3.594	NA	NA	NA	NA	NA	218.45094	7.574	FALSE
3	2011-07-01	85.1	3.524	NA	NA	NA	NA	NA	218.5467052	7.567	FALSE
3	2011-07-08	85.38	3.48	NA	NA	NA	NA	NA	218.6424704	7.567	FALSE
3	2011-07-15	87.14	3.575	NA	NA	NA	NA	NA	218.7275216	7.567	FALSE
3	2011-07-22	86.19	3.651	NA	NA	NA	NA	NA	218.7857881	7.567	FALSE
3	2011-07-29	88.07	3.682	NA	NA	NA	NA	NA	218.8440545	7.567	FALSE
3	2011-08-05	88.45	3.684	NA	NA	NA	NA	NA	218.9023209	7.567	FALSE
3	2011-08-12	88.88	3.638	NA	NA	NA	NA	NA	218.9605873	7.567	FALSE
3	2011-08-19	88.44	3.554	NA	NA	NA	NA	NA	219.023271	7.567	FALSE
3	2011-08-26	87.67	3.523	NA	NA	NA	NA	NA	219.0866908	7.567	FALSE
3	2011-09-02	89.12	3.533	NA	NA	NA	NA	NA	219.1501106	7.567	FALSE
3	2011-09-09	81.72	3.546	NA	NA	NA	NA	NA	219.2135305	7.567	TRUE
3	2011-09-16	83.63	3.526	NA	NA	NA	NA	NA	219.3972867	7.567	FALSE
3	2011-09-23	80.19	3.467	NA	NA	NA	NA	NA	219.7414914	7.567	FALSE
3	2011-09-30	82.58	3.355	NA	NA	NA	NA	NA	220.085696	7.567	FALSE
3	2011-10-07	75.54	3.285	NA	NA	NA	NA	NA	220.4299007	7.197	FALSE
3	2011-10-14	73.75	3.274	NA	NA	NA	NA	NA	220.7486167	7.197	FALSE
3	2011-10-21	69.03	3.353	NA	NA	NA	NA	NA	220.9144005	7.197	FALSE
3	2011-10-28	71.04	3.372	NA	NA	NA	NA	NA	221.0801842	7.197	FALSE
3	2011-11-04	59.31	3.332	NA	NA	NA	NA	NA	221.245968	7.197	FALSE
3	2011-11-11	61.7	3.297	8787.59	2006.62	200.01	570.57	1005.33	221.4117517	7.197	FALSE
3	2011-11-18	63.91	3.308	1383.53	23.27	19.95	865.09	2926.05	221.6432852	7.197	FALSE
3	2011-11-25	68	3.236	41.74	10.47	37612.74	NA	135.16	221.9011185	7.197	TRUE
3	2011-12-02	54.97	3.172	850.86	18.94	781.71	394.29	7297.1	222.1589519	7.197	FALSE
3	2011-12-09	49.26	3.158	4059.38	6.47	123.42	833.44	3018.08	222.4167852	7.197	FALSE
3	2011-12-16	57.95	3.159	1864.61	NA	170.36	187.42	1500.38	222.6426418	7.197	FALSE
3	2011-12-23	53.41	3.112	89.98	0.24	411.52	NA	586.66	222.8258628	7.197	FALSE
3	2011-12-30	48.29	3.129	1449.16	14356.07	66.66	81.43	777.35	223.0090839	7.197	TRUE
3	2012-01-06	52.42	3.157	3824.22	9389.98	15	415.36	1476.85	223.1923049	6.833	FALSE
3	2012-01-13	51.86	3.261	3927.76	3323.64	NA	226.97	1725.19	223.3755259	6.833	FALSE
3	2012-01-20	56.2	3.268	720.82	1629.26	1.46	16.05	799.5	223.4700552	6.833	FALSE
3	2012-01-27	58.06	3.29	774.55	349.99	NA	4	328.72	223.5645845	6.833	FALSE
3	2012-02-03	59.33	3.36	9667.5	268.29	0.6	8368.15	804.24	223.6591137	6.833	FALSE
3	2012-02-10	51.65	3.409	8687.47	1594.87	2.2	2144.87	2577.83	223.753643	6.833	TRUE
3	2012-02-17	52.39	3.51	2706.87	3128.74	1.88	2396.68	1631.28	223.9170153	6.833	FALSE
3	2012-02-24	60.12	3.555	6129.28	1802.84	NA	301.48	1929.71	224.1320199	6.833	FALSE
3	2012-03-02	61.65	3.63	3552.58	601.32	NA	2666.22	1524.87	224.3470245	6.833	FALSE
3	2012-03-09	60.71	3.669	8368.5	298.46	1.39	1340.29	1416.22	224.5620291	6.833	FALSE
3	2012-03-16	64	3.734	2588.06	80.89	3.2	909.76	491.83	224.7166953	6.833	FALSE
3	2012-03-23	66.53	3.787	737.08	36.1	1.43	92.11	583.9	224.7909104	6.833	FALSE
3	2012-03-30	69.36	3.845	825.1	99.83	1.25	113.25	388.39	224.8651254	6.833	FALSE
3	2012-04-06	73.01	3.891	4433.71	NA	24.45	1282.3	1062.83	224.9393405	6.664	FALSE
3	2012-04-13	72.83	3.891	5359.22	1673.42	3	682.03	1371.55	225.0135556	6.664	FALSE
3	2012-04-20	72.05	3.877	2784.82	130.68	1.75	425.29	904.8	225.0689541	6.664	FALSE
3	2012-04-27	73.39	3.814	1178.7	NA	2.95	36.5	351.97	225.1243526	6.664	FALSE
3	2012-05-04	79.51	3.749	2430.23	NA	30.92	1159.71	1432.53	225.1797511	6.664	FALSE
3	2012-05-11	75.19	3.688	3794.95	NA	0.25	813.77	618.46	225.2351496	6.664	FALSE
3	2012-05-18	72.38	3.63	3208.73	NA	0.3	143.23	805.06	225.2512024	6.664	FALSE
3	2012-05-25	78.58	3.561	3032.03	NA	291.17	536.82	580.87	225.2515168	6.664	FALSE
3	2012-06-01	81.55	3.501	2664.55	10	220.03	618.49	1940.77	225.2518313	6.664	FALSE
3	2012-06-08	81.65	3.452	5770.48	28.6	30.18	283.7	2093.48	225.2521458	6.664	FALSE
3	2012-06-15	84.66	3.393	2014.47	31.8	1	631.17	835.34	225.2644795	6.664	FALSE
3	2012-06-22	82.7	3.346	1843.45	11.2	0.51	421.71	1743.54	225.3068615	6.664	FALSE
3	2012-06-29	86.42	3.286	2297.32	8	NA	395.28	1182.52	225.3492435	6.664	FALSE
3	2012-07-06	83.14	3.227	2625.99	30.7	28.16	703.16	1962.17	225.3916254	6.334	FALSE
3	2012-07-13	82.28	3.256	3196.9	20.8	2.02	302.29	451.1	225.4340074	6.334	FALSE
3	2012-07-20	81.38	3.311	1266.72	66.2	3.83	149.62	558.02	225.4438827	6.334	FALSE
3	2012-07-27	84.94	3.407	3447.28	31	2.46	1791.7	1107.97	225.4537579	6.334	FALSE
3	2012-08-03	86.55	3.417	5683.49	37.2	0.04	2484.22	639.29	225.4636332	6.334	FALSE
3	2012-08-10	85.85	3.494	3375.44	28.4	2.4	1880.43	555.9	225.4735085	6.334	FALSE
3	2012-08-17	87.36	3.571	990.08	44.2	NA	401.46	430.69	225.5558664	6.334	FALSE
3	2012-08-24	83.01	3.62	3062.02	26.8	NA	1004.51	1285.29	225.6925864	6.334	FALSE
3	2012-08-31	85.18	3.638	6599.69	27.8	24.7	1743.76	428.74	225.8293063	6.334	FALSE
3	2012-09-07	84.99	3.73	2266.83	19	8.31	419.87	926.86	225.9660263	6.334	TRUE
3	2012-09-14	78.36	3.717	3589.7	NA	3.72	2080.29	1760.69	226.1122067	6.334	FALSE
3	2012-09-21	72.78	3.721	3233.34	1.91	7.69	878.66	1602.11	226.3151496	6.334	FALSE
3	2012-09-28	77.46	3.666	2493.82	NA	1.5	890.65	715.52	226.5180926	6.334	FALSE
3	2012-10-05	72.74	3.617	1750.8	NA	3.01	480.24	646.82	226.7210356	6.034	FALSE
3	2012-10-12	70.31	3.601	775.31	NA	2.78	498.54	328.16	226.9239785	6.034	FALSE
3	2012-10-19	73.44	3.594	629.25	NA	7.5	75.11	3010.32	226.9688442	6.034	FALSE
3	2012-10-26	74.66	3.506	370.99	6.35	4	5.94	180.07	226.9873637	6.034	FALSE
3	2012-11-02	61.61	3.386	3218.13	420.29	0.55	1498.52	749.71	227.0058832	6.034	FALSE
3	2012-11-09	68.72	3.314	2540.75	985.52	0.85	273.23	422.66	227.0244026	6.034	FALSE
3	2012-11-16	61.1	3.252	1933.43	197.19	48.6	433.85	961.97	227.0569237	6.034	FALSE
3	2012-11-23	61.69	3.211	145.3	NA	54466.91	NA	60.92	227.1081136	6.034	TRUE
3	2012-11-30	57.5	3.207	1573.54	NA	1095.99	157.62	2066.71	227.1593035	6.034	FALSE
3	2012-12-07	65.09	3.198	5342.1	NA	201	317.78	2210.24	227.2104933	6.034	FALSE
3	2012-12-14	54.72	3.168	1214.46	NA	28	119.11	861.4	227.2717348	6.034	FALSE
3	2012-12-21	59.39	3.098	3318.97	NA	10	397.02	296.66	227.3932855	6.034	FALSE
3	2012-12-28	51.76	3.108	6542.05	10952.76	70.6	201.38	327.07	227.5148363	6.034	TRUE
3	2013-01-04	46.52	3.161	2917.32	7821.32	0.2	171.09	570.6	227.6363871	6.108	FALSE
3	2013-01-11	49.83	3.243	2503.67	3395	0.52	160.25	1366.37	227.7579379	6.108	FALSE
3	2013-01-18	49.09	3.237	659.55	779.95	2.1	43.05	674.45	227.7893692	6.108	FALSE
3	2013-01-25	57.85	3.227	524.43	838.33	0.1	19.79	907.5	227.7847527	6.108	FALSE
3	2013-02-01	62.81	3.244	2513.52	665.85	30	3221.12	679.96	227.7801362	6.108	FALSE
3	2013-02-08	62.77	3.417	29091.04	224.97	163.55	6151.53	782.92	227.7755197	6.108	TRUE
3	2013-02-15	57.36	3.475	7962.18	1467.18	NA	940.34	1509.96	227.814	6.108	FALSE
3	2013-02-22	59.96	3.597	2005.31	1497.57	NA	122.48	527.75	227.9602222	6.108	FALSE
3	2013-03-01	54.19	3.711	3805.93	81.37	NA	108.54	490.13	228.1064444	6.108	FALSE
3	2013-03-08	57.25	3.658	6458.44	34.88	4	892.51	1095.59	228.2526667	6.108	FALSE
3	2013-03-15	61.99	3.622	3634.62	NA	1.5	149.77	637.86	228.3819613	6.108	FALSE
3	2013-03-22	70.38	3.611	2657.14	NA	246	392.86	450.58	228.4689369	6.108	FALSE
3	2013-03-29	60.69	3.606	2177.83	NA	199.96	103.87	672	228.5559125	6.108	FALSE
3	2013-04-05	65.89	3.583	9649.15	1285.04	316.3	65.46	835.58	228.6428882	5.999	FALSE
3	2013-04-12	67.56	3.529	900.72	716.86	53.54	151.17	637.16	228.7298638	5.999	FALSE
3	2013-04-19	71.69	3.451	976.83	0.01	60	40.4	851.01	228.7298638	5.999	FALSE
3	2013-04-26	65.23	3.417	539.28	NA	60.37	135.01	572.62	228.7298638	5.999	FALSE
3	2013-05-03	69.73	3.386	2889.32	13	10.61	496.24	1019.91	NA	NA	FALSE
3	2013-05-10	68.93	3.392	1455.45	78	27.23	125.67	1513.48	NA	NA	FALSE
3	2013-05-17	75.33	3.454	3388.65	145	2	321.8	1038.01	NA	NA	FALSE
3	2013-05-24	81.27	3.494	3234.31	53	136.4	280.23	1197.92	NA	NA	FALSE
3	2013-05-31	78.99	3.466	3301.63	8.51	144.57	56.15	628.77	NA	NA	FALSE
3	2013-06-07	80.11	3.439	3996.14	70.74	160.6	1534.4	1694.48	NA	NA	FALSE
3	2013-06-14	78.61	3.431	1728.99	94.8	235	433.38	1984.14	NA	NA	FALSE
3	2013-06-21	82.81	3.479	875.97	117.68	165.2	262.81	1858.59	NA	NA	FALSE
3	2013-06-28	85.14	3.495	1619.96	444.19	NA	364.24	1954.88	NA	NA	FALSE
3	2013-07-05	81.59	3.422	3251.59	937.9	310.4	1452.64	1440.44	NA	NA	FALSE
3	2013-07-12	84.86	3.4	1362.23	645.99	34.5	255.54	2033.65	NA	NA	FALSE
3	2013-07-19	81.11	3.556	718.43	228.54	37	521.39	627.68	NA	NA	FALSE
3	2013-07-26	85.53	3.62	586.26	256.64	NA	88.91	1152.08	NA	NA	FALSE
4	2010-02-05	43.76	2.598	NA	NA	NA	NA	NA	126.4420645	8.623	FALSE
4	2010-02-12	28.84	2.573	NA	NA	NA	NA	NA	126.4962581	8.623	TRUE
4	2010-02-19	36.45	2.54	NA	NA	NA	NA	NA	126.5262857	8.623	FALSE
4	2010-02-26	41.36	2.59	NA	NA	NA	NA	NA	126.5522857	8.623	FALSE
4	2010-03-05	43.49	2.654	NA	NA	NA	NA	NA	126.5782857	8.623	FALSE
4	2010-03-12	49.63	2.704	NA	NA	NA	NA	NA	126.6042857	8.623	FALSE
4	2010-03-19	55.19	2.743	NA	NA	NA	NA	NA	126.6066452	8.623	FALSE
4	2010-03-26	39.91	2.752	NA	NA	NA	NA	NA	126.6050645	8.623	FALSE
4	2010-04-02	48.77	2.74	NA	NA	NA	NA	NA	126.6034839	7.896	FALSE
4	2010-04-09	54.16	2.773	NA	NA	NA	NA	NA	126.6019032	7.896	FALSE
4	2010-04-16	56.23	2.81	NA	NA	NA	NA	NA	126.5621	7.896	FALSE
4	2010-04-23	56.87	2.805	NA	NA	NA	NA	NA	126.4713333	7.896	FALSE
4	2010-04-30	53.04	2.787	NA	NA	NA	NA	NA	126.3805667	7.896	FALSE
4	2010-05-07	56.77	2.836	NA	NA	NA	NA	NA	126.2898	7.896	FALSE
4	2010-05-14	62.35	2.845	NA	NA	NA	NA	NA	126.2085484	7.896	FALSE
4	2010-05-21	67.4	2.82	NA	NA	NA	NA	NA	126.1843871	7.896	FALSE
4	2010-05-28	67.73	2.756	NA	NA	NA	NA	NA	126.1602258	7.896	FALSE
4	2010-06-04	70.83	2.701	NA	NA	NA	NA	NA	126.1360645	7.896	FALSE
4	2010-06-11	78.45	2.668	NA	NA	NA	NA	NA	126.1119032	7.896	FALSE
4	2010-06-18	81.53	2.635	NA	NA	NA	NA	NA	126.114	7.896	FALSE
4	2010-06-25	81.1	2.654	NA	NA	NA	NA	NA	126.1266	7.896	FALSE
4	2010-07-02	73.66	2.668	NA	NA	NA	NA	NA	126.1392	7.372	FALSE
4	2010-07-09	80.35	2.637	NA	NA	NA	NA	NA	126.1518	7.372	FALSE
4	2010-07-16	78.53	2.621	NA	NA	NA	NA	NA	126.1498065	7.372	FALSE
4	2010-07-23	79.78	2.612	NA	NA	NA	NA	NA	126.1283548	7.372	FALSE
4	2010-07-30	80.7	2.65	NA	NA	NA	NA	NA	126.1069032	7.372	FALSE
4	2010-08-06	76.53	2.64	NA	NA	NA	NA	NA	126.0854516	7.372	FALSE
4	2010-08-13	78.08	2.698	NA	NA	NA	NA	NA	126.064	7.372	FALSE
4	2010-08-20	78.83	2.671	NA	NA	NA	NA	NA	126.0766452	7.372	FALSE
4	2010-08-27	74.44	2.621	NA	NA	NA	NA	NA	126.0892903	7.372	FALSE
4	2010-09-03	76.8	2.584	NA	NA	NA	NA	NA	126.1019355	7.372	FALSE
4	2010-09-10	73.54	2.574	NA	NA	NA	NA	NA	126.1145806	7.372	TRUE
4	2010-09-17	64.91	2.594	NA	NA	NA	NA	NA	126.1454667	7.372	FALSE
4	2010-09-24	60.96	2.642	NA	NA	NA	NA	NA	126.1900333	7.372	FALSE
4	2010-10-01	63.96	2.619	NA	NA	NA	NA	NA	126.2346	7.127	FALSE
4	2010-10-08	67.73	2.645	NA	NA	NA	NA	NA	126.2791667	7.127	FALSE
4	2010-10-15	62.03	2.732	NA	NA	NA	NA	NA	126.3266774	7.127	FALSE
4	2010-10-22	64.17	2.736	NA	NA	NA	NA	NA	126.3815484	7.127	FALSE
4	2010-10-29	56.94	2.718	NA	NA	NA	NA	NA	126.4364194	7.127	FALSE
4	2010-11-05	51.6	2.699	NA	NA	NA	NA	NA	126.4912903	7.127	FALSE
4	2010-11-12	52.65	2.741	NA	NA	NA	NA	NA	126.5461613	7.127	FALSE
4	2010-11-19	48.05	2.78	NA	NA	NA	NA	NA	126.6072	7.127	FALSE
4	2010-11-26	48.08	2.752	NA	NA	NA	NA	NA	126.6692667	7.127	TRUE
4	2010-12-03	46.4	2.727	NA	NA	NA	NA	NA	126.7313333	7.127	FALSE
4	2010-12-10	42.4	2.86	NA	NA	NA	NA	NA	126.7934	7.127	FALSE
4	2010-12-17	46.57	2.884	NA	NA	NA	NA	NA	126.8794839	7.127	FALSE
4	2010-12-24	43.21	2.887	NA	NA	NA	NA	NA	126.9835806	7.127	FALSE
4	2010-12-31	38.09	2.955	NA	NA	NA	NA	NA	127.0876774	7.127	TRUE
4	2011-01-07	39.34	2.98	NA	NA	NA	NA	NA	127.1917742	6.51	FALSE
4	2011-01-14	31.6	2.992	NA	NA	NA	NA	NA	127.3009355	6.51	FALSE
4	2011-01-21	38.34	3.017	NA	NA	NA	NA	NA	127.4404839	6.51	FALSE
4	2011-01-28	40.6	3.022	NA	NA	NA	NA	NA	127.5800323	6.51	FALSE
4	2011-02-04	34.61	2.996	NA	NA	NA	NA	NA	127.7195806	6.51	FALSE
4	2011-02-11	33.29	3.033	NA	NA	NA	NA	NA	127.859129	6.51	TRUE
4	2011-02-18	48.17	3.058	NA	NA	NA	NA	NA	127.99525	6.51	FALSE
4	2011-02-25	49	3.087	NA	NA	NA	NA	NA	128.13	6.51	FALSE
4	2011-03-04	46.56	3.305	NA	NA	NA	NA	NA	128.26475	6.51	FALSE
4	2011-03-11	50.93	3.461	NA	NA	NA	NA	NA	128.3995	6.51	FALSE
4	2011-03-18	51.86	3.495	NA	NA	NA	NA	NA	128.5121935	6.51	FALSE
4	2011-03-25	59.1	3.48	NA	NA	NA	NA	NA	128.6160645	6.51	FALSE
4	2011-04-01	56.99	3.521	NA	NA	NA	NA	NA	128.7199355	5.946	FALSE
4	2011-04-08	62.61	3.605	NA	NA	NA	NA	NA	128.8238065	5.946	FALSE
4	2011-04-15	62.34	3.724	NA	NA	NA	NA	NA	128.9107333	5.946	FALSE
4	2011-04-22	68.8	3.781	NA	NA	NA	NA	NA	128.9553	5.946	FALSE
4	2011-04-29	64.22	3.781	NA	NA	NA	NA	NA	128.9998667	5.946	FALSE
4	2011-05-06	63.41	3.866	NA	NA	NA	NA	NA	129.0444333	5.946	FALSE
4	2011-05-13	70.65	3.872	NA	NA	NA	NA	NA	129.089	5.946	FALSE
4	2011-05-20	70.49	3.881	NA	NA	NA	NA	NA	129.0756774	5.946	FALSE
4	2011-05-27	73.65	3.771	NA	NA	NA	NA	NA	129.0623548	5.946	FALSE
4	2011-06-03	78.26	3.683	NA	NA	NA	NA	NA	129.0490323	5.946	FALSE
4	2011-06-10	80.05	3.64	NA	NA	NA	NA	NA	129.0357097	5.946	FALSE
4	2011-06-17	83.51	3.618	NA	NA	NA	NA	NA	129.0432	5.946	FALSE
4	2011-06-24	81.85	3.57	NA	NA	NA	NA	NA	129.0663	5.946	FALSE
4	2011-07-01	84.54	3.504	NA	NA	NA	NA	NA	129.0894	5.644	FALSE
4	2011-07-08	84.59	3.469	NA	NA	NA	NA	NA	129.1125	5.644	FALSE
4	2011-07-15	83.27	3.563	NA	NA	NA	NA	NA	129.1338387	5.644	FALSE
4	2011-07-22	82.84	3.627	NA	NA	NA	NA	NA	129.1507742	5.644	FALSE
4	2011-07-29	84.36	3.659	NA	NA	NA	NA	NA	129.1677097	5.644	FALSE
4	2011-08-05	86.09	3.662	NA	NA	NA	NA	NA	129.1846452	5.644	FALSE
4	2011-08-12	82.98	3.617	NA	NA	NA	NA	NA	129.2015806	5.644	FALSE
4	2011-08-19	82.77	3.55	NA	NA	NA	NA	NA	129.2405806	5.644	FALSE
4	2011-08-26	81.47	3.523	NA	NA	NA	NA	NA	129.2832581	5.644	FALSE
4	2011-09-02	77.99	3.533	NA	NA	NA	NA	NA	129.3259355	5.644	FALSE
4	2011-09-09	73.34	3.554	NA	NA	NA	NA	NA	129.3686129	5.644	TRUE
4	2011-09-16	72.76	3.532	NA	NA	NA	NA	NA	129.4306	5.644	FALSE
4	2011-09-23	69.23	3.473	NA	NA	NA	NA	NA	129.5183333	5.644	FALSE
4	2011-09-30	72.15	3.371	NA	NA	NA	NA	NA	129.6060667	5.644	FALSE
4	2011-10-07	65.79	3.299	NA	NA	NA	NA	NA	129.6938	5.143	FALSE
4	2011-10-14	63.75	3.283	NA	NA	NA	NA	NA	129.7706452	5.143	FALSE
4	2011-10-21	64.79	3.361	NA	NA	NA	NA	NA	129.7821613	5.143	FALSE
4	2011-10-28	55.31	3.362	NA	NA	NA	NA	NA	129.7936774	5.143	FALSE
4	2011-11-04	49.86	3.322	NA	NA	NA	NA	NA	129.8051935	5.143	FALSE
4	2011-11-11	47.12	3.286	12851.52	16658.47	430.13	5630.01	9213.39	129.8167097	5.143	FALSE
4	2011-11-18	50.44	3.294	4539.94	840.56	372.9	613.96	5358.13	129.8268333	5.143	FALSE
4	2011-11-25	47.96	3.225	561.45	137.88	83340.33	44.04	9239.23	129.8364	5.143	TRUE
4	2011-12-02	38.71	3.176	9762.39	160.94	2260.29	4767.86	28604.2	129.8459667	5.143	FALSE
4	2011-12-09	31.64	3.153	5857.72	30	984.98	4692.5	13503.99	129.8555333	5.143	FALSE
4	2011-12-16	36.44	3.149	2756.67	72.3	1790.15	777.65	10261.95	129.8980645	5.143	FALSE
4	2011-12-23	35.92	3.103	2461.94	69.05	2938.24	52	4396.76	129.9845484	5.143	FALSE
4	2011-12-30	36.89	3.119	3496.13	72413.71	399.77	776.26	5012.53	130.0710323	5.143	TRUE
4	2012-01-06	38.64	3.158	7857.71	38677.72	234	863.22	8682.95	130.1575161	4.607	FALSE
4	2012-01-13	34.41	3.263	3666.28	14553.37	76.37	820.37	5955.28	130.244	4.607	FALSE
4	2012-01-20	42.09	3.273	2109.41	7040.02	44.16	918.36	1116.83	130.2792258	4.607	FALSE
4	2012-01-27	40.31	3.29	1346.06	3740.12	46.16	445.47	2451.89	130.3144516	4.607	FALSE
4	2012-02-03	41.81	3.354	50820.76	4033.29	285.11	48086.64	7456.15	130.3496774	4.607	FALSE
4	2012-02-10	33	3.411	11374.63	7208.51	118.37	12869.78	10618.93	130.3849032	4.607	TRUE
4	2012-02-17	34.19	3.493	14225.99	11049.65	17.36	11912.49	7565.99	130.4546207	4.607	FALSE
4	2012-02-24	41.31	3.541	9777.71	4703.88	5.4	1179.72	9352.14	130.5502069	4.607	FALSE
4	2012-03-02	50.38	3.619	18564.88	1394.86	32.93	10714.6	3592.82	130.6457931	4.607	FALSE
4	2012-03-09	53.63	3.667	8779.57	602.02	8.53	1103.64	9464.98	130.7413793	4.607	FALSE
4	2012-03-16	59.81	3.707	5669.21	37.12	NA	8540.87	2544.94	130.8261935	4.607	FALSE
4	2012-03-23	59.07	3.759	8806.8	-10.5	5.99	739.14	4396.97	130.8966452	4.607	FALSE
4	2012-03-30	72.63	3.82	2565.8	442.52	6.5	487.66	4076.68	130.9670968	4.607	FALSE
4	2012-04-06	67.69	3.864	11341.17	NA	73.38	5677.89	7821.95	131.0375484	4.308	FALSE
4	2012-04-13	68.69	3.881	12506.74	5941.43	30.84	3915.29	4392.95	131.108	4.308	FALSE
4	2012-04-20	68.6	3.864	2774.39	4279.41	43.43	2409.97	4544.22	131.1173333	4.308	FALSE
4	2012-04-27	76.47	3.81	3993.66	97.77	26.68	113.37	3947.45	131.1266667	4.308	FALSE
4	2012-05-04	80.14	3.747	13737.91	NA	93.65	6993.97	4541.89	131.136	4.308	FALSE
4	2012-05-11	67.64	3.685	20499.88	86	103.05	5005.96	3815.16	131.1453333	4.308	FALSE
4	2012-05-18	68.43	3.62	6531.12	NA	99.91	2290.18	2521.84	131.0983226	4.308	FALSE
4	2012-05-25	77.47	3.551	4330.02	436	862.31	3268.41	3749.53	131.0287742	4.308	FALSE
4	2012-06-01	77.41	3.483	10165.22	8.6	47.93	2676.33	4896.34	130.9592258	4.308	FALSE
4	2012-06-08	78.11	3.433	7429.46	249.8	7.86	4235.27	9690.55	130.8896774	4.308	FALSE
4	2012-06-15	80.94	3.372	16063.84	84	0.22	2105.39	6113.16	130.8295333	4.308	FALSE
4	2012-06-22	81.63	3.329	6619.2	351.22	3.48	5390.02	10920.89	130.7929	4.308	FALSE
4	2012-06-29	84.23	3.257	3756.11	211.6	NA	2114.26	6371.15	130.7562667	4.308	FALSE
4	2012-07-06	80.37	3.187	9789.03	90	157.62	10671.47	3864.91	130.7196333	4.077	FALSE
4	2012-07-13	76.86	3.224	11075.38	151	17.27	3810.25	4766.88	130.683	4.077	FALSE
4	2012-07-20	79.14	3.263	4799.23	47.55	30.56	634.78	4648.91	130.7012903	4.077	FALSE
4	2012-07-27	81.06	3.356	7011.68	68.7	4.26	13565.83	3841.61	130.7195806	4.077	FALSE
4	2012-08-03	83.86	3.374	29127.2	42.27	58.34	22663.73	10925.99	130.737871	4.077	FALSE
4	2012-08-10	83.21	3.476	16996.42	36.6	60.94	4777.2	3937.09	130.7561613	4.077	FALSE
4	2012-08-17	81.41	3.552	2531.63	15.04	5.54	1269.13	3528.9	130.7909677	4.077	FALSE
4	2012-08-24	75.76	3.61	9983.59	NA	23.4	8115.89	7158.66	130.8381613	4.077	FALSE
4	2012-08-31	76.47	3.646	19617.58	1.02	68.29	7187.73	6428.12	130.8853548	4.077	FALSE
4	2012-09-07	82.09	3.709	9082.61	16	59.06	7217.88	8026.47	130.9325484	4.077	TRUE
4	2012-09-14	68.2	3.706	13802.34	NA	23.12	3643.77	12517.18	130.9776667	4.077	FALSE
4	2012-09-21	68.97	3.721	11214.89	5.73	16.84	6376.86	4417.13	131.0103333	4.077	FALSE
4	2012-09-28	71.74	3.666	5333.92	5.73	2.94	1931.02	9753.37	131.043	4.077	FALSE
4	2012-10-05	63.07	3.62	5918.34	NA	126.57	3674.49	6807.07	131.0756667	3.879	FALSE
4	2012-10-12	57.11	3.603	4975.39	NA	61.17	1513.17	5905.53	131.1083333	3.879	FALSE
4	2012-10-19	64.46	3.61	6313.84	NA	15.05	2421.08	5885.12	131.1499677	3.879	FALSE
4	2012-10-26	63.64	3.514	1763.13	88.76	66.76	NA	7577.14	131.1930968	3.879	FALSE
4	2012-11-02	53.31	3.404	3717.8	7665.66	23	190.24	1586.46	131.2362258	3.879	FALSE
4	2012-11-09	59.47	3.337	28299.04	6412.64	73.18	9912.23	7259.32	131.2793548	3.879	FALSE
4	2012-11-16	49.86	3.271	14400.63	409.67	205.09	1497.33	7862.4	131.3258	3.879	FALSE
4	2012-11-23	55.09	3.233	3365.61	6.93	93310.3	497.28	3938.54	131.3766667	3.879	TRUE
4	2012-11-30	50.91	3.24	4642.37	NA	5146.88	243.5	9819.68	131.4275333	3.879	FALSE
4	2012-12-07	53.67	3.227	10755.57	NA	822	2966	22677.91	131.4784	3.879	FALSE
4	2012-12-14	42.57	3.193	3409.42	NA	180	764.25	4930.05	131.537	3.879	FALSE
4	2012-12-21	44.8	3.112	3564.6	137.92	118.28	21.32	1239.78	131.642	3.879	FALSE
4	2012-12-28	37.93	3.125	7712.77	50636.71	347	6.24	862.39	131.747	3.879	TRUE
4	2013-01-04	33.11	3.177	9471.27	42065.3	56.17	NA	4980.46	131.852	3.921	FALSE
4	2013-01-11	38.92	3.235	4749.65	23457.11	4.22	522.96	3743.86	131.957	3.921	FALSE
4	2013-01-18	34.06	3.232	5219.94	3758.9	12.1	23.97	2112.04	132.030871	3.921	FALSE
4	2013-01-25	47.49	3.22	15302.22	1652.63	0.3	1257.32	1547.68	132.0922903	3.921	FALSE
4	2013-02-01	49.07	3.232	27134.98	861.18	870.2	29210.08	1663.48	132.1537097	3.921	FALSE
4	2013-02-08	49.86	3.401	56705.09	564.98	521.82	45331.3	7730.26	132.215129	3.921	TRUE
4	2013-02-15	44.7	3.451	41326.97	10303.91	630.8	17516.52	3782.94	132.2725714	3.921	FALSE
4	2013-02-22	44.68	3.602	15128.45	10149.27	31.4	6451.6	4875.84	132.3200714	3.921	FALSE
4	2013-03-01	42.56	3.694	27132.59	762.39	3.2	1621.99	3526.18	132.3675714	3.921	FALSE
4	2013-03-08	53.21	3.647	23306.04	779.6	164.42	12389.6	9316.71	132.4150714	3.921	FALSE
4	2013-03-15	53.39	3.611	9361.09	NA	28.59	3602.71	2161.72	132.4668065	3.921	FALSE
4	2013-03-22	58.55	3.593	17721.81	NA	513.5	4370.01	3365.76	132.529129	3.921	FALSE
4	2013-03-29	50.36	3.575	3949.07	NA	489.46	182	7265.39	132.5914516	3.921	FALSE
4	2013-04-05	57.7	3.552	8031.33	12906.43	641.98	4801.53	2723.41	132.6537742	3.896	FALSE
4	2013-04-12	60.06	3.504	7876.11	1269.44	201.06	2776.58	7702.91	132.7160968	3.896	FALSE
4	2013-04-19	63.28	3.436	3578.12	96.18	183.6	358.15	2039.26	132.7160968	3.896	FALSE
4	2013-04-26	58.15	3.397	3087.47	NA	199.38	82.48	3223.06	132.7160968	3.896	FALSE
4	2013-05-03	64.18	3.369	13789.79	14	218.21	7299.53	8146.91	NA	NA	FALSE
4	2013-05-10	64.01	3.371	10686.88	388.94	118.4	4406.85	6098.37	NA	NA	FALSE
4	2013-05-17	70.5	3.437	12026.21	272.94	23.04	2030.97	8818.06	NA	NA	FALSE
4	2013-05-24	76.73	3.462	3560.92	144.06	723.61	3657.09	9179.04	NA	NA	FALSE
4	2013-05-31	79.17	3.438	2536.65	443.94	483.9	28.76	4652.59	NA	NA	FALSE
4	2013-06-07	78.11	3.413	14278.29	529.53	566.96	11824.87	6092.91	NA	NA	FALSE
4	2013-06-14	79.24	3.415	14141.85	760.84	1125.14	4775.63	8842	NA	NA	FALSE
4	2013-06-21	79.1	3.453	3423.81	176.93	457.43	7953.47	5443.06	NA	NA	FALSE
4	2013-06-28	86.29	3.452	6723.27	358.37	3	3450.8	7483.44	NA	NA	FALSE
4	2013-07-05	76.96	3.385	17126.22	933.43	1334.16	14191.01	5201.38	NA	NA	FALSE
4	2013-07-12	82.3	3.368	6501.43	1464.81	124.97	3809.96	3868.6	NA	NA	FALSE
4	2013-07-19	73.29	3.518	4191.78	440.36	173.66	534.56	2252.18	NA	NA	FALSE
4	2013-07-26	78.96	3.58	1577.6	687.89	9.6	314.64	1433.77	NA	NA	FALSE
5	2010-02-05	39.7	2.572	NA	NA	NA	NA	NA	211.6539716	6.566	FALSE
5	2010-02-12	39.81	2.548	NA	NA	NA	NA	NA	211.8004698	6.566	TRUE
5	2010-02-19	41.14	2.514	NA	NA	NA	NA	NA	211.8471283	6.566	FALSE
5	2010-02-26	46.7	2.561	NA	NA	NA	NA	NA	211.8771468	6.566	FALSE
5	2010-03-05	48.89	2.625	NA	NA	NA	NA	NA	211.9071653	6.566	FALSE
5	2010-03-12	58.5	2.667	NA	NA	NA	NA	NA	211.9371839	6.566	FALSE
5	2010-03-19	55.46	2.72	NA	NA	NA	NA	NA	211.770897	6.566	FALSE
5	2010-03-26	52.47	2.732	NA	NA	NA	NA	NA	211.5718925	6.566	FALSE
5	2010-04-02	63.18	2.719	NA	NA	NA	NA	NA	211.372888	6.465	FALSE
5	2010-04-09	65.19	2.77	NA	NA	NA	NA	NA	211.1738835	6.465	FALSE
5	2010-04-16	65.3	2.808	NA	NA	NA	NA	NA	211.0388528	6.465	FALSE
5	2010-04-23	65.13	2.795	NA	NA	NA	NA	NA	210.9891204	6.465	FALSE
5	2010-04-30	67.53	2.78	NA	NA	NA	NA	NA	210.939388	6.465	FALSE
5	2010-05-07	71.53	2.835	NA	NA	NA	NA	NA	210.8896556	6.465	FALSE
5	2010-05-14	74.79	2.854	NA	NA	NA	NA	NA	210.8872772	6.465	FALSE
5	2010-05-21	75.2	2.826	NA	NA	NA	NA	NA	211.169023	6.465	FALSE
5	2010-05-28	79.81	2.759	NA	NA	NA	NA	NA	211.4507688	6.465	FALSE
5	2010-06-04	79.54	2.705	NA	NA	NA	NA	NA	211.7325146	6.465	FALSE
5	2010-06-11	80.7	2.668	NA	NA	NA	NA	NA	212.0142605	6.465	FALSE
5	2010-06-18	83.91	2.637	NA	NA	NA	NA	NA	212.0119769	6.465	FALSE
5	2010-06-25	83.72	2.653	NA	NA	NA	NA	NA	211.8960815	6.465	FALSE
5	2010-07-02	81.25	2.669	NA	NA	NA	NA	NA	211.7801861	6.496	FALSE
5	2010-07-09	81.14	2.642	NA	NA	NA	NA	NA	211.6642907	6.496	FALSE
5	2010-07-16	83.98	2.623	NA	NA	NA	NA	NA	211.6561123	6.496	FALSE
5	2010-07-23	83.66	2.608	NA	NA	NA	NA	NA	211.7915565	6.496	FALSE
5	2010-07-30	82.46	2.64	NA	NA	NA	NA	NA	211.9270006	6.496	FALSE
5	2010-08-06	86.1	2.627	NA	NA	NA	NA	NA	212.0624447	6.496	FALSE
5	2010-08-13	87.41	2.692	NA	NA	NA	NA	NA	212.1978889	6.496	FALSE
5	2010-08-20	87.71	2.664	NA	NA	NA	NA	NA	212.1608984	6.496	FALSE
5	2010-08-27	87.05	2.619	NA	NA	NA	NA	NA	212.123908	6.496	FALSE
5	2010-09-03	84.06	2.577	NA	NA	NA	NA	NA	212.0869176	6.496	FALSE
5	2010-09-10	79.86	2.565	NA	NA	NA	NA	NA	212.0499271	6.496	TRUE
5	2010-09-17	82.28	2.582	NA	NA	NA	NA	NA	212.0769346	6.496	FALSE
5	2010-09-24	78.53	2.624	NA	NA	NA	NA	NA	212.1519404	6.496	FALSE
5	2010-10-01	71.1	2.603	NA	NA	NA	NA	NA	212.2269463	6.768	FALSE
5	2010-10-08	64.99	2.633	NA	NA	NA	NA	NA	212.3019522	6.768	FALSE
5	2010-10-15	68.11	2.72	NA	NA	NA	NA	NA	212.3691867	6.768	FALSE
5	2010-10-22	70.96	2.725	NA	NA	NA	NA	NA	212.4169928	6.768	FALSE
5	2010-10-29	70.58	2.716	NA	NA	NA	NA	NA	212.464799	6.768	FALSE
5	2010-11-05	58.88	2.689	NA	NA	NA	NA	NA	212.5126051	6.768	FALSE
5	2010-11-12	62.37	2.728	NA	NA	NA	NA	NA	212.5604113	6.768	FALSE
5	2010-11-19	52.52	2.771	NA	NA	NA	NA	NA	212.445487	6.768	FALSE
5	2010-11-26	66.15	2.735	NA	NA	NA	NA	NA	212.303441	6.768	TRUE
5	2010-12-03	51.31	2.708	NA	NA	NA	NA	NA	212.1613951	6.768	FALSE
5	2010-12-10	48.27	2.843	NA	NA	NA	NA	NA	212.0193491	6.768	FALSE
5	2010-12-17	51.61	2.869	NA	NA	NA	NA	NA	211.9580815	6.768	FALSE
5	2010-12-24	55.01	2.886	NA	NA	NA	NA	NA	211.9573978	6.768	FALSE
5	2010-12-31	49.79	2.943	NA	NA	NA	NA	NA	211.9567142	6.768	TRUE
5	2011-01-07	48.3	2.976	NA	NA	NA	NA	NA	211.9560305	6.634	FALSE
5	2011-01-14	37.74	2.983	NA	NA	NA	NA	NA	212.008514	6.634	FALSE
5	2011-01-21	45.41	3.016	NA	NA	NA	NA	NA	212.3800012	6.634	FALSE
5	2011-01-28	44.5	3.01	NA	NA	NA	NA	NA	212.7514884	6.634	FALSE
5	2011-02-04	41.67	2.989	NA	NA	NA	NA	NA	213.1229755	6.634	FALSE
5	2011-02-11	38.25	3.022	NA	NA	NA	NA	NA	213.4944627	6.634	TRUE
5	2011-02-18	58.83	3.045	NA	NA	NA	NA	NA	213.8068304	6.634	FALSE
5	2011-02-25	63.35	3.065	NA	NA	NA	NA	NA	214.0955503	6.634	FALSE
5	2011-03-04	60.35	3.288	NA	NA	NA	NA	NA	214.3842702	6.634	FALSE
5	2011-03-11	55.74	3.459	NA	NA	NA	NA	NA	214.6729901	6.634	FALSE
5	2011-03-18	64.31	3.488	NA	NA	NA	NA	NA	214.9257339	6.634	FALSE
5	2011-03-25	70.71	3.473	NA	NA	NA	NA	NA	215.1640872	6.634	FALSE
5	2011-04-01	61.5	3.524	NA	NA	NA	NA	NA	215.4024406	6.489	FALSE
5	2011-04-08	69.64	3.622	NA	NA	NA	NA	NA	215.6407939	6.489	FALSE
5	2011-04-15	72.02	3.743	NA	NA	NA	NA	NA	215.8592673	6.489	FALSE
5	2011-04-22	74.34	3.807	NA	NA	NA	NA	NA	216.0280407	6.489	FALSE
5	2011-04-29	74.75	3.81	NA	NA	NA	NA	NA	216.1968142	6.489	FALSE
5	2011-05-06	66.27	3.906	NA	NA	NA	NA	NA	216.3655877	6.489	FALSE
5	2011-05-13	77.38	3.899	NA	NA	NA	NA	NA	216.5343611	6.489	FALSE
5	2011-05-20	71.37	3.907	NA	NA	NA	NA	NA	216.3023847	6.489	FALSE
5	2011-05-27	80.14	3.786	NA	NA	NA	NA	NA	216.0704083	6.489	FALSE
5	2011-06-03	83.81	3.699	NA	NA	NA	NA	NA	215.8384319	6.489	FALSE
5	2011-06-10	83.61	3.648	NA	NA	NA	NA	NA	215.6064555	6.489	FALSE
5	2011-06-17	86.84	3.637	NA	NA	NA	NA	NA	215.560463	6.489	FALSE
5	2011-06-24	84.76	3.594	NA	NA	NA	NA	NA	215.6539583	6.489	FALSE
5	2011-07-01	85.81	3.524	NA	NA	NA	NA	NA	215.7474537	6.529	FALSE
5	2011-07-08	86.64	3.48	NA	NA	NA	NA	NA	215.8409491	6.529	FALSE
5	2011-07-15	88.64	3.575	NA	NA	NA	NA	NA	215.9250696	6.529	FALSE
5	2011-07-22	86.97	3.651	NA	NA	NA	NA	NA	215.985753	6.529	FALSE
5	2011-07-29	89.42	3.682	NA	NA	NA	NA	NA	216.0464364	6.529	FALSE
5	2011-08-05	91.07	3.684	NA	NA	NA	NA	NA	216.1071198	6.529	FALSE
5	2011-08-12	90.16	3.638	NA	NA	NA	NA	NA	216.1678032	6.529	FALSE
5	2011-08-19	89.35	3.554	NA	NA	NA	NA	NA	216.2311855	6.529	FALSE
5	2011-08-26	89.18	3.523	NA	NA	NA	NA	NA	216.2950176	6.529	FALSE
5	2011-09-02	90.38	3.533	NA	NA	NA	NA	NA	216.3588498	6.529	FALSE
5	2011-09-09	79.04	3.546	NA	NA	NA	NA	NA	216.4226819	6.529	TRUE
5	2011-09-16	83.55	3.526	NA	NA	NA	NA	NA	216.6033083	6.529	FALSE
5	2011-09-23	78.01	3.467	NA	NA	NA	NA	NA	216.9396605	6.529	FALSE
5	2011-09-30	81.16	3.355	NA	NA	NA	NA	NA	217.2760127	6.529	FALSE
5	2011-10-07	71.64	3.285	NA	NA	NA	NA	NA	217.6123648	6.3	FALSE
5	2011-10-14	72.36	3.274	NA	NA	NA	NA	NA	217.9237458	6.3	FALSE
5	2011-10-21	66.9	3.353	NA	NA	NA	NA	NA	218.0852999	6.3	FALSE
5	2011-10-28	69.27	3.372	NA	NA	NA	NA	NA	218.2468539	6.3	FALSE
5	2011-11-04	56.71	3.332	NA	NA	NA	NA	NA	218.408408	6.3	FALSE
5	2011-11-11	60.71	3.297	2971.48	1943.2	60.03	757.33	1040.96	218.5699621	6.3	FALSE
5	2011-11-18	64.33	3.308	952.21	116.11	95.01	295.13	4368.45	218.793912	6.3	FALSE
5	2011-11-25	61.93	3.236	107.42	7	29333.06	8	826.06	219.0428204	6.3	TRUE
5	2011-12-02	51.14	3.172	2359.44	4	658.01	901.67	24751.93	219.2917287	6.3	FALSE
5	2011-12-09	44.12	3.158	2546.5	NA	83.07	523.27	3118.64	219.540637	6.3	FALSE
5	2011-12-16	54.42	3.159	802.42	NA	78.77	319.84	1940.54	219.7596266	6.3	FALSE
5	2011-12-23	50.33	3.112	225.21	0.15	427.57	NA	1443.04	219.9387246	6.3	FALSE
5	2011-12-30	45.62	3.129	1938.28	17079.76	72.93	162.33	1211.95	220.1178226	6.3	TRUE
5	2012-01-06	50.21	3.157	4602.39	6733.6	35.03	621.64	3507.24	220.2969205	5.943	FALSE
5	2012-01-13	48.86	3.261	3408.93	3666.32	1.71	137.88	1706.42	220.4760185	5.943	FALSE
5	2012-01-20	54.65	3.268	761.25	2100.24	NA	132.63	1276.75	220.5694104	5.943	FALSE
5	2012-01-27	54.63	3.29	573.64	969.68	NA	12	861.28	220.6628023	5.943	FALSE
5	2012-02-03	57.35	3.36	23811.41	1349.62	23.82	14928.42	3186.52	220.7561941	5.943	FALSE
5	2012-02-10	48.57	3.409	4239.28	2725.8	1.53	3682.89	3234.79	220.849586	5.943	TRUE
5	2012-02-17	48.25	3.51	5548.48	1958.52	1.76	2662.84	2820.38	221.0106341	5.943	FALSE
5	2012-02-24	57.75	3.555	2220.32	1407.4	NA	145.46	2657.52	221.2224243	5.943	FALSE
5	2012-03-02	60.66	3.63	6172.7	123.32	1	3063.26	1213.59	221.4342146	5.943	FALSE
5	2012-03-09	57.69	3.669	1842.42	51.27	2	109.67	5043.45	221.6460048	5.943	FALSE
5	2012-03-16	63.55	3.734	1879.87	30.7	2.24	585.12	1765.08	221.7989713	5.943	FALSE
5	2012-03-23	64.44	3.787	694.24	32.75	5.59	210.09	775.7	221.8735063	5.943	FALSE
5	2012-03-30	67.76	3.845	5097.87	25.2	2.7	322.57	1790.31	221.9480412	5.943	FALSE
5	2012-04-06	70.4	3.891	5174.35	NA	6.48	1489.1	2264.89	222.0225762	5.801	FALSE
5	2012-04-13	70.56	3.891	1562.33	758.49	NA	206	1642.42	222.0971111	5.801	FALSE
5	2012-04-20	67.33	3.877	1197.53	225.78	3	247.94	1499.51	222.1512315	5.801	FALSE
5	2012-04-27	68.96	3.814	1127.44	NA	5.05	33.35	2598.67	222.2053519	5.801	FALSE
5	2012-05-04	77.1	3.749	6396.61	NA	83.63	1183.64	2813.83	222.2594722	5.801	FALSE
5	2012-05-11	73.45	3.688	4668.2	NA	42.75	709.19	1740.42	222.3135926	5.801	FALSE
5	2012-05-18	70.45	3.63	2639.05	NA	65.34	243.73	2119.63	222.330443	5.801	FALSE
5	2012-05-25	78.23	3.561	3784.86	NA	431.99	225.2	2239.68	222.3323853	5.801	FALSE
5	2012-06-01	79.72	3.501	2840.78	NA	41.58	393.41	2114	222.3343277	5.801	FALSE
5	2012-06-08	81.02	3.452	4488.47	NA	0.24	231.16	1246.89	222.33627	5.801	FALSE
5	2012-06-15	81.64	3.393	1911.02	0.95	0.04	570.11	1828.62	222.3492901	5.801	FALSE
5	2012-06-22	80.57	3.346	2046.93	8.8	NA	677.36	2762.83	222.3900046	5.801	FALSE
5	2012-06-29	87.08	3.286	1053.25	12.75	NA	113.8	1300.11	222.4307191	5.801	FALSE
5	2012-07-06	82.35	3.227	2592.37	2.65	52.06	914.36	2768.98	222.4714336	5.603	FALSE
5	2012-07-13	80.78	3.256	1471.06	1	12	889.18	798.44	222.5121481	5.603	FALSE
5	2012-07-20	81.05	3.311	964.82	13.48	3.39	278.93	1050.13	222.5209358	5.603	FALSE
5	2012-07-27	85.06	3.407	2696.67	7.75	0.36	3104.68	2152.23	222.5297234	5.603	FALSE
5	2012-08-03	86.91	3.417	7365.26	14.48	0.7	3640.7	2517.31	222.5385111	5.603	FALSE
5	2012-08-10	86.96	3.494	3261.56	15	0.5	1687.13	2102.31	222.5472987	5.603	FALSE
5	2012-08-17	87.52	3.571	1649.56	-10.98	2.31	1955.75	1205.23	222.6276753	5.603	FALSE
5	2012-08-24	79.45	3.62	1985.37	68	4.54	627.6	1355.17	222.7617437	5.603	FALSE
5	2012-08-31	84.25	3.638	5211.69	49	13	2799.14	2740.48	222.8958121	5.603	FALSE
5	2012-09-07	86.3	3.73	2797.26	1.9	9.61	968.75	2069.3	223.0298805	5.603	TRUE
5	2012-09-14	76.65	3.717	2027.18	4	4.55	1354.97	3535.01	223.1734167	5.603	FALSE
5	2012-09-21	71.09	3.721	3033.26	5.73	1.1	83.82	4579.05	223.3737593	5.603	FALSE
5	2012-09-28	78.33	3.666	1279.39	NA	0.55	425.98	1492.6	223.5741019	5.603	FALSE
5	2012-10-05	71.17	3.617	2048.94	NA	6.02	1121.58	2070.87	223.7744444	5.422	FALSE
5	2012-10-12	66.24	3.601	1355.87	NA	4	453.98	3562.36	223.974787	5.422	FALSE
5	2012-10-19	69.17	3.594	908.91	NA	NA	NA	709.95	224.0192873	5.422	FALSE
5	2012-10-26	71.7	3.506	1547.61	1.74	NA	133.31	598.74	224.0378139	5.422	FALSE
5	2012-11-02	57.83	3.386	3526.61	1163.63	2.31	514.05	1555.5	224.0563405	5.422	FALSE
5	2012-11-09	64.61	3.314	2548.02	2037.54	1.95	303.93	1595.16	224.0748671	5.422	FALSE
5	2012-11-16	56.89	3.252	1631.01	-35.74	15.46	326.59	2310.83	224.1066241	5.422	FALSE
5	2012-11-23	59.07	3.211	310.95	NA	43319.43	46.61	372.22	224.1560216	5.422	TRUE
5	2012-11-30	56.2	3.207	2077.6	NA	2752.82	8.82	3349.59	224.2054191	5.422	FALSE
5	2012-12-07	66.13	3.198	2472.7	NA	68	105.14	2359.84	224.2548167	5.422	FALSE
5	2012-12-14	52.44	3.168	4007.5	NA	0.49	4.97	1108.47	224.314405	5.422	FALSE
5	2012-12-21	58.63	3.098	1344.9	NA	15	NA	911.84	224.4351383	5.422	FALSE
5	2012-12-28	47.47	3.108	6052.63	13017.25	60.81	72.8	3503.26	224.5558716	5.422	TRUE
5	2013-01-04	41.77	3.161	878.13	10409.38	NA	NA	1390.98	224.6766048	5.494	FALSE
5	2013-01-11	49.5	3.243	2372.65	4414.85	1.04	37.36	1191.29	224.7973381	5.494	FALSE
5	2013-01-18	45.08	3.237	2752.63	1329.85	1.14	600.58	1769.01	224.8311254	5.494	FALSE
5	2013-01-25	57.05	3.227	1156.2	355.57	NA	54.2	808.87	224.8301344	5.494	FALSE
5	2013-02-01	58.99	3.244	4697.68	637.17	30	5803.02	970.8	224.8291434	5.494	FALSE
5	2013-02-08	59.05	3.417	21533.52	271.06	80.55	10897.89	4109.09	224.8281523	5.494	TRUE
5	2013-02-15	53.09	3.475	3763.73	742.56	NA	1112.05	4380.83	224.86875	5.494	FALSE
5	2013-02-22	54.1	3.597	3229.38	166.06	NA	7.38	1731.25	225.0133194	5.494	FALSE
5	2013-03-01	49.47	3.711	3090.32	25.23	NA	18.75	4117.85	225.1578889	5.494	FALSE
5	2013-03-08	53.16	3.658	6476.98	41.8	2	1334.42	3081.47	225.3024583	5.494	FALSE
5	2013-03-15	58.01	3.622	2889.92	NA	1	412.01	1122	225.4297742	5.494	FALSE
5	2013-03-22	65.96	3.611	2722.96	NA	239	282.76	1476.38	225.5139561	5.494	FALSE
5	2013-03-29	53.25	3.606	3189.78	NA	167.64	23.38	1637.87	225.598138	5.494	FALSE
5	2013-04-05	61.88	3.583	9023.29	927.32	170.24	405.3	-185.17	225.6823199	5.278	FALSE
5	2013-04-12	62.36	3.529	1352.02	376.67	7.6	184.54	1703.57	225.7665018	5.278	FALSE
5	2013-04-19	67.43	3.451	884.75	NA	34.2	21.11	895.18	225.7665018	5.278	FALSE
5	2013-04-26	60.44	3.417	222.75	NA	28	12.41	524.75	225.7665018	5.278	FALSE
5	2013-05-03	67.55	3.386	2933.78	5	25.5	773.23	1252	NA	NA	FALSE
5	2013-05-10	65.52	3.392	1023.4	192	11.5	107.83	2743.05	NA	NA	FALSE
5	2013-05-17	71.38	3.454	3993.06	111	NA	290.94	2145.91	NA	NA	FALSE
5	2013-05-24	77.84	3.494	1717.87	55	365.88	517.77	1281.43	NA	NA	FALSE
5	2013-05-31	78.26	3.466	2062.59	48	144.73	NA	796.61	NA	NA	FALSE
5	2013-06-07	78.4	3.439	4459.39	34.03	46.17	2003.25	1993.02	NA	NA	FALSE
5	2013-06-14	80.76	3.431	623.45	25.93	111.81	596.15	951.43	NA	NA	FALSE
5	2013-06-21	83.85	3.479	1522.62	23.42	69.96	411.46	2674.62	NA	NA	FALSE
5	2013-06-28	86.09	3.495	1440.24	94.84	1.5	428.8	1431.38	NA	NA	FALSE
5	2013-07-05	82.06	3.422	2254.18	203.04	469.36	1970.46	616.95	NA	NA	FALSE
5	2013-07-12	85.75	3.4	1621.68	62.35	15.8	561.83	1684.25	NA	NA	FALSE
5	2013-07-19	79.73	3.556	744.92	64.71	13.25	188.4	2151.64	NA	NA	FALSE
5	2013-07-26	84.16	3.62	131.42	35.39	0.09	NA	948.51	NA	NA	FALSE
6	2010-02-05	40.43	2.572	NA	NA	NA	NA	NA	212.6223518	7.259	FALSE
6	2010-02-12	40.57	2.548	NA	NA	NA	NA	NA	212.7700425	7.259	TRUE
6	2010-02-19	43.58	2.514	NA	NA	NA	NA	NA	212.8161546	7.259	FALSE
6	2010-02-26	47.1	2.561	NA	NA	NA	NA	NA	212.845337	7.259	FALSE
6	2010-03-05	49.63	2.625	NA	NA	NA	NA	NA	212.8745193	7.259	FALSE
6	2010-03-12	58.82	2.667	NA	NA	NA	NA	NA	212.9037017	7.259	FALSE
6	2010-03-19	56.55	2.72	NA	NA	NA	NA	NA	212.7351935	7.259	FALSE
6	2010-03-26	53.74	2.732	NA	NA	NA	NA	NA	212.533737	7.259	FALSE
6	2010-04-02	64.94	2.719	NA	NA	NA	NA	NA	212.3322805	7.092	FALSE
6	2010-04-09	66.15	2.77	NA	NA	NA	NA	NA	212.1308239	7.092	FALSE
6	2010-04-16	65.68	2.808	NA	NA	NA	NA	NA	211.9942765	7.092	FALSE
6	2010-04-23	64.11	2.795	NA	NA	NA	NA	NA	211.9442745	7.092	FALSE
6	2010-04-30	68.91	2.78	NA	NA	NA	NA	NA	211.8942725	7.092	FALSE
6	2010-05-07	73.68	2.835	NA	NA	NA	NA	NA	211.8442706	7.092	FALSE
6	2010-05-14	74.95	2.854	NA	NA	NA	NA	NA	211.8421769	7.092	FALSE
6	2010-05-21	74.8	2.826	NA	NA	NA	NA	NA	212.1275324	7.092	FALSE
6	2010-05-28	78.89	2.759	NA	NA	NA	NA	NA	212.412888	7.092	FALSE
6	2010-06-04	79.44	2.705	NA	NA	NA	NA	NA	212.6982436	7.092	FALSE
6	2010-06-11	81.81	2.668	NA	NA	NA	NA	NA	212.9835992	7.092	FALSE
6	2010-06-18	83.89	2.637	NA	NA	NA	NA	NA	212.9813843	7.092	FALSE
6	2010-06-25	84.2	2.653	NA	NA	NA	NA	NA	212.8641412	7.092	FALSE
6	2010-07-02	80.34	2.669	NA	NA	NA	NA	NA	212.746898	6.973	FALSE
6	2010-07-09	80.93	2.642	NA	NA	NA	NA	NA	212.6296549	6.973	FALSE
6	2010-07-16	83.75	2.623	NA	NA	NA	NA	NA	212.6212163	6.973	FALSE
6	2010-07-23	83.9	2.608	NA	NA	NA	NA	NA	212.7578505	6.973	FALSE
6	2010-07-30	81.37	2.64	NA	NA	NA	NA	NA	212.8944846	6.973	FALSE
6	2010-08-06	86.61	2.627	NA	NA	NA	NA	NA	213.0311188	6.973	FALSE
6	2010-08-13	86.83	2.692	NA	NA	NA	NA	NA	213.1677529	6.973	FALSE
6	2010-08-20	87.36	2.664	NA	NA	NA	NA	NA	213.1291427	6.973	FALSE
6	2010-08-27	85.71	2.619	NA	NA	NA	NA	NA	213.0905324	6.973	FALSE
6	2010-09-03	82.15	2.577	NA	NA	NA	NA	NA	213.0519222	6.973	FALSE
6	2010-09-10	78.78	2.565	NA	NA	NA	NA	NA	213.013312	6.973	TRUE
6	2010-09-17	81.78	2.582	NA	NA	NA	NA	NA	213.0398643	6.973	FALSE
6	2010-09-24	76.49	2.624	NA	NA	NA	NA	NA	213.1152886	6.973	FALSE
6	2010-10-01	70.69	2.603	NA	NA	NA	NA	NA	213.1907129	7.007	FALSE
6	2010-10-08	65.21	2.633	NA	NA	NA	NA	NA	213.2661373	7.007	FALSE
6	2010-10-15	68.93	2.72	NA	NA	NA	NA	NA	213.3337977	7.007	FALSE
6	2010-10-22	70.97	2.725	NA	NA	NA	NA	NA	213.3820486	7.007	FALSE
6	2010-10-29	70.39	2.716	NA	NA	NA	NA	NA	213.4302994	7.007	FALSE
6	2010-11-05	59.9	2.689	NA	NA	NA	NA	NA	213.4785503	7.007	FALSE
6	2010-11-12	62.11	2.728	NA	NA	NA	NA	NA	213.5268011	7.007	FALSE
6	2010-11-19	52.99	2.771	NA	NA	NA	NA	NA	213.4107412	7.007	FALSE
6	2010-11-26	65.79	2.735	NA	NA	NA	NA	NA	213.2672961	7.007	TRUE
6	2010-12-03	52.3	2.708	NA	NA	NA	NA	NA	213.123851	7.007	FALSE
6	2010-12-10	48.46	2.843	NA	NA	NA	NA	NA	212.9804059	7.007	FALSE
6	2010-12-17	52.24	2.869	NA	NA	NA	NA	NA	212.918049	7.007	FALSE
6	2010-12-24	55.07	2.886	NA	NA	NA	NA	NA	212.9165082	7.007	FALSE
6	2010-12-31	49.14	2.943	NA	NA	NA	NA	NA	212.9149674	7.007	TRUE
6	2011-01-07	47.78	2.976	NA	NA	NA	NA	NA	212.9134266	6.858	FALSE
6	2011-01-14	38.37	2.983	NA	NA	NA	NA	NA	212.9655882	6.858	FALSE
6	2011-01-21	46.2	3.016	NA	NA	NA	NA	NA	213.3399647	6.858	FALSE
6	2011-01-28	44.98	3.01	NA	NA	NA	NA	NA	213.7143412	6.858	FALSE
6	2011-02-04	40.59	2.989	NA	NA	NA	NA	NA	214.0887176	6.858	FALSE
6	2011-02-11	39.38	3.022	NA	NA	NA	NA	NA	214.4630941	6.858	TRUE
6	2011-02-18	59.61	3.045	NA	NA	NA	NA	NA	214.7775231	6.858	FALSE
6	2011-02-25	62.86	3.065	NA	NA	NA	NA	NA	215.0679731	6.858	FALSE
6	2011-03-04	60.45	3.288	NA	NA	NA	NA	NA	215.3584231	6.858	FALSE
6	2011-03-11	57.71	3.459	NA	NA	NA	NA	NA	215.6488731	6.858	FALSE
6	2011-03-18	65.07	3.488	NA	NA	NA	NA	NA	215.9035078	6.858	FALSE
6	2011-03-25	70.83	3.473	NA	NA	NA	NA	NA	216.1438163	6.858	FALSE
6	2011-04-01	62.25	3.524	NA	NA	NA	NA	NA	216.3841249	6.855	FALSE
6	2011-04-08	70.35	3.622	NA	NA	NA	NA	NA	216.6244334	6.855	FALSE
6	2011-04-15	73.17	3.743	NA	NA	NA	NA	NA	216.8446627	6.855	FALSE
6	2011-04-22	74.24	3.807	NA	NA	NA	NA	NA	217.0146941	6.855	FALSE
6	2011-04-29	75.27	3.81	NA	NA	NA	NA	NA	217.1847255	6.855	FALSE
6	2011-05-06	65.42	3.906	NA	NA	NA	NA	NA	217.3547569	6.855	FALSE
6	2011-05-13	76.95	3.899	NA	NA	NA	NA	NA	217.5247882	6.855	FALSE
6	2011-05-20	72.01	3.907	NA	NA	NA	NA	NA	217.2896095	6.855	FALSE
6	2011-05-27	80.83	3.786	NA	NA	NA	NA	NA	217.0544307	6.855	FALSE
6	2011-06-03	84.01	3.699	NA	NA	NA	NA	NA	216.819252	6.855	FALSE
6	2011-06-10	84.49	3.648	NA	NA	NA	NA	NA	216.5840732	6.855	FALSE
6	2011-06-17	87.08	3.637	NA	NA	NA	NA	NA	216.5371616	6.855	FALSE
6	2011-06-24	85.51	3.594	NA	NA	NA	NA	NA	216.6314502	6.855	FALSE
6	2011-07-01	87	3.524	NA	NA	NA	NA	NA	216.7257388	6.925	FALSE
6	2011-07-08	88.36	3.48	NA	NA	NA	NA	NA	216.8200275	6.925	FALSE
6	2011-07-15	88.93	3.575	NA	NA	NA	NA	NA	216.9044732	6.925	FALSE
6	2011-07-22	88.06	3.651	NA	NA	NA	NA	NA	216.964312	6.925	FALSE
6	2011-07-29	90.22	3.682	NA	NA	NA	NA	NA	217.0241507	6.925	FALSE
6	2011-08-05	91.46	3.684	NA	NA	NA	NA	NA	217.0839894	6.925	FALSE
6	2011-08-12	90.49	3.638	NA	NA	NA	NA	NA	217.1438281	6.925	FALSE
6	2011-08-19	89.26	3.554	NA	NA	NA	NA	NA	217.2069662	6.925	FALSE
6	2011-08-26	90.07	3.523	NA	NA	NA	NA	NA	217.2706543	6.925	FALSE
6	2011-09-02	91.22	3.533	NA	NA	NA	NA	NA	217.3343423	6.925	FALSE
6	2011-09-09	80.21	3.546	NA	NA	NA	NA	NA	217.3980304	6.925	TRUE
6	2011-09-16	84.94	3.526	NA	NA	NA	NA	NA	217.5797506	6.925	FALSE
6	2011-09-23	78.49	3.467	NA	NA	NA	NA	NA	217.9188471	6.925	FALSE
6	2011-09-30	82.51	3.355	NA	NA	NA	NA	NA	218.2579435	6.925	FALSE
6	2011-10-07	74.1	3.285	NA	NA	NA	NA	NA	218.59704	6.551	FALSE
6	2011-10-14	71.24	3.274	NA	NA	NA	NA	NA	218.9109844	6.551	FALSE
6	2011-10-21	68.53	3.353	NA	NA	NA	NA	NA	219.0740167	6.551	FALSE
6	2011-10-28	69.51	3.372	NA	NA	NA	NA	NA	219.237049	6.551	FALSE
6	2011-11-04	58.54	3.332	NA	NA	NA	NA	NA	219.4000812	6.551	FALSE
6	2011-11-11	61.33	3.297	12590.41	2173.66	123.2	3108.55	5416.96	219.5631135	6.551	FALSE
6	2011-11-18	63.89	3.308	4649.8	304.36	205.38	687.88	7949.26	219.7897137	6.551	FALSE
6	2011-11-25	62.78	3.236	429.03	171.88	83192.81	15	986.23	220.0417412	6.551	TRUE
6	2011-12-02	51.18	3.172	6264.18	74.94	2885.14	3904.82	27272.53	220.2937686	6.551	FALSE
6	2011-12-09	43.64	3.158	5473.33	42	282.45	4436.51	11311.24	220.5457961	6.551	FALSE
6	2011-12-16	53.27	3.159	7070.01	27	603.98	508.56	4788.85	220.7671856	6.551	FALSE
6	2011-12-23	49.45	3.112	2143.54	55.54	1417.2	23.41	5336.5	220.9477245	6.551	FALSE
6	2011-12-30	46.8	3.129	6098.54	82881.16	326.68	814.58	2728.99	221.1282634	6.551	TRUE
6	2012-01-06	50.82	3.157	3220.17	32056.43	108.24	985.76	6650.63	221.3088023	6.132	FALSE
6	2012-01-13	48.33	3.261	4779.48	11967.81	65.72	575.13	4512.18	221.4893412	6.132	FALSE
6	2012-01-20	55.37	3.268	3413.91	1540.99	33.02	449.06	6587.63	221.5831306	6.132	FALSE
6	2012-01-27	53.95	3.29	1510.59	630.92	37.1	17	2641.9	221.6769199	6.132	FALSE
6	2012-02-03	57.45	3.36	36848.38	1772.68	161.55	28199.34	7151.33	221.7707093	6.132	FALSE
6	2012-02-10	48.58	3.409	12635.19	5694.76	68.45	8976.17	6779.43	221.8644987	6.132	TRUE
6	2012-02-17	49.03	3.51	13182.32	15299.89	12.82	6129.29	7603.05	222.026359	6.132	FALSE
6	2012-02-24	59.17	3.555	9198.08	8878.31	10.6	642.13	5539.68	222.2392726	6.132	FALSE
6	2012-03-02	60.32	3.63	20243.99	618.72	14.35	9687.4	4968.92	222.4521862	6.132	FALSE
6	2012-03-09	57.89	3.669	7731.19	445.6	4.19	446.42	5729.67	222.6650998	6.132	FALSE
6	2012-03-16	62.8	3.734	7034.05	103.68	4.59	2231.64	2062.04	222.8186603	6.132	FALSE
6	2012-03-23	63.71	3.787	4928.84	57.72	10.95	664.8	3968.26	222.8930835	6.132	FALSE
6	2012-03-30	67.91	3.845	12063.62	6.78	16.5	1859.67	3535.25	222.9675066	6.132	FALSE
6	2012-04-06	71.6	3.891	9199.63	NA	24.6	4044.88	4314.27	223.0419298	5.964	FALSE
6	2012-04-13	71.29	3.891	4634.18	6968.14	18.04	1544.21	2875.46	223.1163529	5.964	FALSE
6	2012-04-20	68.64	3.877	2326.27	2591.86	14.79	81.42	3663.48	223.17092	5.964	FALSE
6	2012-04-27	71.5	3.814	2564.41	1.49	15.54	9.94	2556.36	223.2254871	5.964	FALSE
6	2012-05-04	77.66	3.749	13643.53	266	117.27	5455.98	2773.56	223.2800541	5.964	FALSE
6	2012-05-11	72.66	3.688	10658.74	NA	133.22	3312.9	9700.64	223.3346212	5.964	FALSE
6	2012-05-18	70.5	3.63	6414.56	NA	52.03	495.43	2991.72	223.3511928	5.964	FALSE
6	2012-05-25	78.47	3.561	7694.17	NA	945.23	1331.9	4852.27	223.3525662	5.964	FALSE
6	2012-06-01	80.39	3.501	8267.68	16	441.83	1904.81	3517.55	223.3539397	5.964	FALSE
6	2012-06-08	80.5	3.452	11150.2	188.6	63.7	859.54	6294.81	223.3553131	5.964	FALSE
6	2012-06-15	82.1	3.393	7041.68	276.35	350.16	3373.11	5325.58	223.3680933	5.964	FALSE
6	2012-06-22	81.2	3.346	7253.03	312.35	160.51	3024.57	6806.11	223.4093906	5.964	FALSE
6	2012-06-29	87.35	3.286	3997.4	231.9	NA	262.44	4182.9	223.4506878	5.964	FALSE
6	2012-07-06	82.95	3.227	6087.24	254.9	205.95	3655.34	5715.69	223.4919851	5.668	FALSE
6	2012-07-13	80.27	3.256	8413.69	113.45	39.42	5516.18	2724.98	223.5332824	5.668	FALSE
6	2012-07-20	81.57	3.311	3762.14	148.95	18.43	3197.56	7560.36	223.5424501	5.668	FALSE
6	2012-07-27	85.78	3.407	7017.6	203.26	8.11	17151.91	3340.02	223.5516178	5.668	FALSE
6	2012-08-03	87.55	3.417	31765.22	141.14	19.13	15925.51	6069.02	223.5607856	5.668	FALSE
6	2012-08-10	87.04	3.494	5750.2	187.04	5.21	3920.14	7505.63	223.5699533	5.668	FALSE
6	2012-08-17	87.53	3.571	5433.03	171.64	0.01	4968.35	4940.37	223.6510224	5.668	FALSE
6	2012-08-24	79.03	3.62	5492.77	103.36	50	5268.21	6277.08	223.7860175	5.668	FALSE
6	2012-08-31	83.58	3.638	21801.35	111.57	16.74	15675.98	4002.59	223.9210125	5.668	FALSE
6	2012-09-07	86.33	3.73	14105.12	47.96	24.6	3040.62	3558.18	224.0560076	5.668	TRUE
6	2012-09-14	76.41	3.717	11072.87	22	6.01	3871.46	9997.93	224.2004678	5.668	FALSE
6	2012-09-21	70.81	3.721	8735.97	3.82	6.15	855.06	9092.57	224.4017192	5.668	FALSE
6	2012-09-28	77.82	3.666	4181.54	7.64	1.65	1952.69	2447.92	224.6029706	5.668	FALSE
6	2012-10-05	70.84	3.617	9663.09	NA	40.93	3720	5941.24	224.804222	5.329	FALSE
6	2012-10-12	65.43	3.601	1905.34	NA	13.83	559.5	8706.87	225.0054733	5.329	FALSE
6	2012-10-19	69.68	3.594	1476.45	NA	3.1	31.32	4080.57	225.0501013	5.329	FALSE
6	2012-10-26	72.34	3.506	6827.59	53.07	NA	319.25	1881.27	225.0686254	5.329	FALSE
6	2012-11-02	58.38	3.386	13494.41	15350.17	34.79	5549.32	6682.4	225.0871495	5.329	FALSE
6	2012-11-09	66.68	3.314	10750.41	1244.27	11.32	524.64	4196.85	225.1056736	5.329	FALSE
6	2012-11-16	56.16	3.252	7849.78	146.12	64.7	957.54	8467.19	225.1376976	5.329	FALSE
6	2012-11-23	60.28	3.211	849.7	NA	112255.67	212.36	1963.4	225.1877216	5.329	TRUE
6	2012-11-30	56.18	3.207	4463.06	NA	3737.14	94.88	9459.61	225.2377455	5.329	FALSE
6	2012-12-07	64.25	3.198	11880.41	NA	426	3127.97	15254.23	225.2877694	5.329	FALSE
6	2012-12-14	51.31	3.168	5687.4	NA	83.26	469.15	6390.63	225.3479355	5.329	FALSE
6	2012-12-21	58.51	3.098	5511.3	35.96	240.32	10	4165.9	225.4689545	5.329	FALSE
6	2012-12-28	46.57	3.108	12663.68	52304.87	424.04	46.98	1668.09	225.5899734	5.329	TRUE
6	2013-01-04	40.46	3.161	2958.8	59362.3	27.18	24.85	4190.08	225.7109924	5.372	FALSE
6	2013-01-11	48.26	3.243	5510.29	33063.57	-0.86	693.1	3418.77	225.8320114	5.372	FALSE
6	2013-01-18	44.94	3.237	3311.95	1697.99	5.34	3	2403.96	225.8649753	5.372	FALSE
6	2013-01-25	57.35	3.227	1541.93	751.92	0.6	40.61	1107.6	225.8627173	5.372	FALSE
6	2013-02-01	58.57	3.244	12770.23	1088.16	434.8	17254.24	4436.09	225.8604592	5.372	FALSE
6	2013-02-08	60.55	3.417	64733.8	1335.25	240.3	34049.73	6567.44	225.8582011	5.372	TRUE
6	2013-02-15	53.36	3.475	20422.71	6289.09	203	19117.99	7911.9	225.8980588	5.372	FALSE
6	2013-02-22	54.57	3.597	12528.67	5392.98	29.98	270.37	3771.58	226.0432059	5.372	FALSE
6	2013-03-01	50.08	3.711	5999.24	578.17	2	155	5362.39	226.1883529	5.372	FALSE
6	2013-03-08	55.31	3.658	45591.46	212.69	79.91	8383.35	3778.9	226.3335	5.372	FALSE
6	2013-03-15	59.18	3.622	8035.95	NA	8.69	613.44	3328.21	226.4615074	5.372	FALSE
6	2013-03-22	65.87	3.611	11497.72	NA	649	2351.98	2772.72	226.5466657	5.372	FALSE
6	2013-03-29	54.23	3.606	6162.8	NA	736.47	32.03	3690.59	226.6318239	5.372	FALSE
6	2013-04-05	61.4	3.583	13894.83	8546.67	635.55	1436.84	3152.22	226.7169822	5.285	FALSE
6	2013-04-12	63.11	3.529	5772.74	180.35	97.82	1027.37	3742.94	226.8021404	5.285	FALSE
6	2013-04-19	68.65	3.451	2218.26	9.04	95.2	13.38	1664.93	226.8021404	5.285	FALSE
6	2013-04-26	60.91	3.417	2848.95	NA	112.6	179.66	2553.43	226.8021404	5.285	FALSE
6	2013-05-03	68.17	3.386	11882.48	22.88	36.92	4788.84	2648.71	NA	NA	FALSE
6	2013-05-10	66.6	3.392	4028.93	321.9	53.47	537.54	11882.48	NA	NA	FALSE
6	2013-05-17	72.28	3.454	7729.62	190.96	9.5	1285.36	4751.3	NA	NA	FALSE
6	2013-05-24	78.46	3.494	5842.49	194.86	368.14	1000.8	7037.72	NA	NA	FALSE
6	2013-05-31	77.49	3.466	5849.58	251.75	413.12	1.92	3945.71	NA	NA	FALSE
6	2013-06-07	79.63	3.439	15657.52	1059.99	410.85	6795.91	7037.09	NA	NA	FALSE
6	2013-06-14	80.91	3.431	4061.92	651.6	693.25	3838.56	2825.36	NA	NA	FALSE
6	2013-06-21	83.53	3.479	6264.97	669.13	357.59	5171.26	6955.91	NA	NA	FALSE
6	2013-06-28	86.14	3.495	5463.09	1071.94	210.1	4666.78	8341.22	NA	NA	FALSE
6	2013-07-05	82.98	3.422	14374.85	4054.24	1126.23	9827.95	2385.16	NA	NA	FALSE
6	2013-07-12	85.91	3.4	13456.91	1783.4	114.92	1133.32	6330.81	NA	NA	FALSE
6	2013-07-19	79.11	3.556	2124.1	693.74	270.3	671.53	3867.01	NA	NA	FALSE
6	2013-07-26	84.42	3.62	543.69	798.02	16.05	70.4	2648.37	NA	NA	FALSE
7	2010-02-05	10.53	2.58	NA	NA	NA	NA	NA	189.3816974	9.014	FALSE
7	2010-02-12	25.9	2.572	NA	NA	NA	NA	NA	189.4642725	9.014	TRUE
7	2010-02-19	27.28	2.55	NA	NA	NA	NA	NA	189.5340998	9.014	FALSE
7	2010-02-26	24.91	2.586	NA	NA	NA	NA	NA	189.6018023	9.014	FALSE
7	2010-03-05	35.86	2.62	NA	NA	NA	NA	NA	189.6695049	9.014	FALSE
7	2010-03-12	27.25	2.684	NA	NA	NA	NA	NA	189.7372075	9.014	FALSE
7	2010-03-19	29.04	2.692	NA	NA	NA	NA	NA	189.734262	9.014	FALSE
7	2010-03-26	23.33	2.717	NA	NA	NA	NA	NA	189.7195417	9.014	FALSE
7	2010-04-02	38.26	2.725	NA	NA	NA	NA	NA	189.7048215	8.963	FALSE
7	2010-04-09	33.79	2.75	NA	NA	NA	NA	NA	189.6901012	8.963	FALSE
7	2010-04-16	41.89	2.765	NA	NA	NA	NA	NA	189.6628845	8.963	FALSE
7	2010-04-23	43.07	2.776	NA	NA	NA	NA	NA	189.6190057	8.963	FALSE
7	2010-04-30	38.99	2.766	NA	NA	NA	NA	NA	189.575127	8.963	FALSE
7	2010-05-07	40.07	2.771	NA	NA	NA	NA	NA	189.5312483	8.963	FALSE
7	2010-05-14	41.41	2.788	NA	NA	NA	NA	NA	189.4904116	8.963	FALSE
7	2010-05-21	46.6	2.776	NA	NA	NA	NA	NA	189.467827	8.963	FALSE
7	2010-05-28	54.24	2.737	NA	NA	NA	NA	NA	189.4452425	8.963	FALSE
7	2010-06-04	53.63	2.7	NA	NA	NA	NA	NA	189.422658	8.963	FALSE
7	2010-06-11	63.59	2.684	NA	NA	NA	NA	NA	189.4000734	8.963	FALSE
7	2010-06-18	52.7	2.674	NA	NA	NA	NA	NA	189.4185259	8.963	FALSE
7	2010-06-25	59.94	2.715	NA	NA	NA	NA	NA	189.4533931	8.963	FALSE
7	2010-07-02	61.31	2.728	NA	NA	NA	NA	NA	189.4882603	9.017	FALSE
7	2010-07-09	58	2.711	NA	NA	NA	NA	NA	189.5231276	9.017	FALSE
7	2010-07-16	62.19	2.699	NA	NA	NA	NA	NA	189.6125456	9.017	FALSE
7	2010-07-23	64.64	2.691	NA	NA	NA	NA	NA	189.774698	9.017	FALSE
7	2010-07-30	66.07	2.69	NA	NA	NA	NA	NA	189.9368504	9.017	FALSE
7	2010-08-06	61.7	2.69	NA	NA	NA	NA	NA	190.0990028	9.017	FALSE
7	2010-08-13	60.13	2.723	NA	NA	NA	NA	NA	190.2611552	9.017	FALSE
7	2010-08-20	59.59	2.732	NA	NA	NA	NA	NA	190.2948237	9.017	FALSE
7	2010-08-27	57.57	2.731	NA	NA	NA	NA	NA	190.3284922	9.017	FALSE
7	2010-09-03	49.84	2.773	NA	NA	NA	NA	NA	190.3621607	9.017	FALSE
7	2010-09-10	48.5	2.78	NA	NA	NA	NA	NA	190.3958293	9.017	TRUE
7	2010-09-17	48.56	2.8	NA	NA	NA	NA	NA	190.4688287	9.017	FALSE
7	2010-09-24	47.55	2.793	NA	NA	NA	NA	NA	190.5713264	9.017	FALSE
7	2010-10-01	49.99	2.759	NA	NA	NA	NA	NA	190.6738241	9.137	FALSE
7	2010-10-08	44.13	2.745	NA	NA	NA	NA	NA	190.7763218	9.137	FALSE
7	2010-10-15	35.86	2.762	NA	NA	NA	NA	NA	190.8623087	9.137	FALSE
7	2010-10-22	36.84	2.762	NA	NA	NA	NA	NA	190.9070184	9.137	FALSE
7	2010-10-29	34.78	2.748	NA	NA	NA	NA	NA	190.951728	9.137	FALSE
7	2010-11-05	49.44	2.729	NA	NA	NA	NA	NA	190.9964377	9.137	FALSE
7	2010-11-12	22.12	2.737	NA	NA	NA	NA	NA	191.0411474	9.137	FALSE
7	2010-11-19	25.56	2.758	NA	NA	NA	NA	NA	191.0312172	9.137	FALSE
7	2010-11-26	17.95	2.742	NA	NA	NA	NA	NA	191.0121805	9.137	TRUE
7	2010-12-03	21.88	2.712	NA	NA	NA	NA	NA	190.9931437	9.137	FALSE
7	2010-12-10	24.24	2.728	NA	NA	NA	NA	NA	190.9741069	9.137	FALSE
7	2010-12-17	20.74	2.778	NA	NA	NA	NA	NA	191.0303376	9.137	FALSE
7	2010-12-24	26.04	2.781	NA	NA	NA	NA	NA	191.1430189	9.137	FALSE
7	2010-12-31	13.76	2.829	NA	NA	NA	NA	NA	191.2557002	9.137	TRUE
7	2011-01-07	10.09	2.882	NA	NA	NA	NA	NA	191.3683815	8.818	FALSE
7	2011-01-14	11.32	2.911	NA	NA	NA	NA	NA	191.4784939	8.818	FALSE
7	2011-01-21	25.4	2.973	NA	NA	NA	NA	NA	191.5731924	8.818	FALSE
7	2011-01-28	10.11	3.008	NA	NA	NA	NA	NA	191.667891	8.818	FALSE
7	2011-02-04	-2.06	3.011	NA	NA	NA	NA	NA	191.7625895	8.818	FALSE
7	2011-02-11	10.24	3.037	NA	NA	NA	NA	NA	191.8572881	8.818	TRUE
7	2011-02-18	17.3	3.051	NA	NA	NA	NA	NA	191.9178331	8.818	FALSE
7	2011-02-25	17.46	3.101	NA	NA	NA	NA	NA	191.9647167	8.818	FALSE
7	2011-03-04	21.84	3.232	NA	NA	NA	NA	NA	192.0116004	8.818	FALSE
7	2011-03-11	20.7	3.372	NA	NA	NA	NA	NA	192.058484	8.818	FALSE
7	2011-03-18	27.69	3.406	NA	NA	NA	NA	NA	192.1237981	8.818	FALSE
7	2011-03-25	25.69	3.414	NA	NA	NA	NA	NA	192.1964844	8.818	FALSE
7	2011-04-01	24.83	3.461	NA	NA	NA	NA	NA	192.2691707	8.595	FALSE
7	2011-04-08	30.64	3.532	NA	NA	NA	NA	NA	192.3418571	8.595	FALSE
7	2011-04-15	27.79	3.611	NA	NA	NA	NA	NA	192.4225954	8.595	FALSE
7	2011-04-22	31.84	3.636	NA	NA	NA	NA	NA	192.5234638	8.595	FALSE
7	2011-04-29	26.79	3.663	NA	NA	NA	NA	NA	192.6243322	8.595	FALSE
7	2011-05-06	26.54	3.735	NA	NA	NA	NA	NA	192.7252006	8.595	FALSE
7	2011-05-13	36.61	3.767	NA	NA	NA	NA	NA	192.826069	8.595	FALSE
7	2011-05-20	36.16	3.828	NA	NA	NA	NA	NA	192.831317	8.595	FALSE
7	2011-05-27	37.51	3.795	NA	NA	NA	NA	NA	192.8365651	8.595	FALSE
7	2011-06-03	45.77	3.763	NA	NA	NA	NA	NA	192.8418131	8.595	FALSE
7	2011-06-10	53.3	3.735	NA	NA	NA	NA	NA	192.8470612	8.595	FALSE
7	2011-06-17	48.79	3.697	NA	NA	NA	NA	NA	192.9034759	8.595	FALSE
7	2011-06-24	46.85	3.661	NA	NA	NA	NA	NA	192.9982655	8.595	FALSE
7	2011-07-01	58.54	3.597	NA	NA	NA	NA	NA	193.0930552	8.622	FALSE
7	2011-07-08	59.08	3.54	NA	NA	NA	NA	NA	193.1878448	8.622	FALSE
7	2011-07-15	54.37	3.532	NA	NA	NA	NA	NA	193.3125484	8.622	FALSE
7	2011-07-22	56.22	3.545	NA	NA	NA	NA	NA	193.5120367	8.622	FALSE
7	2011-07-29	56.66	3.547	NA	NA	NA	NA	NA	193.711525	8.622	FALSE
7	2011-08-05	55.91	3.554	NA	NA	NA	NA	NA	193.9110133	8.622	FALSE
7	2011-08-12	54.56	3.542	NA	NA	NA	NA	NA	194.1105017	8.622	FALSE
7	2011-08-19	56.06	3.499	NA	NA	NA	NA	NA	194.2500634	8.622	FALSE
7	2011-08-26	57.6	3.485	NA	NA	NA	NA	NA	194.3796374	8.622	FALSE
7	2011-09-02	53.4	3.511	NA	NA	NA	NA	NA	194.5092113	8.622	FALSE
7	2011-09-09	45.61	3.566	NA	NA	NA	NA	NA	194.6387853	8.622	TRUE
7	2011-09-16	43.67	3.596	NA	NA	NA	NA	NA	194.7419707	8.622	FALSE
7	2011-09-23	43.67	3.581	NA	NA	NA	NA	NA	194.8099713	8.622	FALSE
7	2011-09-30	47.34	3.538	NA	NA	NA	NA	NA	194.8779718	8.622	FALSE
7	2011-10-07	40.65	3.498	NA	NA	NA	NA	NA	194.9459724	8.513	FALSE
7	2011-10-14	32.65	3.491	NA	NA	NA	NA	NA	195.0261012	8.513	FALSE
7	2011-10-21	37.49	3.548	NA	NA	NA	NA	NA	195.1789994	8.513	FALSE
7	2011-10-28	28.82	3.55	NA	NA	NA	NA	NA	195.3318977	8.513	FALSE
7	2011-11-04	23.41	3.527	NA	NA	NA	NA	NA	195.4847959	8.513	FALSE
7	2011-11-11	19.53	3.505	3307.6	1431.65	143.06	1330.31	1680.9	195.6376941	8.513	FALSE
7	2011-11-18	29.53	3.479	3221.47	1229.96	7.35	494.15	3947.57	195.7184713	8.513	FALSE
7	2011-11-25	27.6	3.424	35.94	6.47	41487.59	12	905.95	195.7704	8.513	TRUE
7	2011-12-02	20.38	3.378	2229.32	6.47	738.42	1630.88	11534.89	195.8223287	8.513	FALSE
7	2011-12-09	11.17	3.331	3393.21	NA	94.93	589.44	3067.9	195.8742575	8.513	FALSE
7	2011-12-16	15.2	3.266	2089.28	0.09	168.73	439.97	1899.74	195.9841685	8.513	FALSE
7	2011-12-23	12.19	3.173	519.82	0.15	483.1	41.51	1313.38	196.1713893	8.513	FALSE
7	2011-12-30	15.56	3.119	2026.82	17021.3	113.19	144.93	1178.13	196.3586101	8.513	TRUE
7	2012-01-06	18.67	3.095	2373.44	11519.36	7.26	162.72	4504.47	196.5458309	8.256	FALSE
7	2012-01-13	7.46	3.077	3167.26	5926.48	0.54	191.84	1415.69	196.7330517	8.256	FALSE
7	2012-01-20	27.41	3.055	1967.73	2791.5	0.73	213.86	4297.27	196.7796652	8.256	FALSE
7	2012-01-27	26.9	3.038	747.21	559.46	NA	47	2332.92	196.8262786	8.256	FALSE
7	2012-02-03	22.2	3.031	56917.7	1839.82	4.53	16241.73	2414.97	196.8728921	8.256	FALSE
7	2012-02-10	18.79	3.103	13100.37	3096.6	1.73	4854.7	6266.04	196.9195056	8.256	TRUE
7	2012-02-17	27.03	3.113	5453.54	4918.31	1.88	1838.98	5303.89	196.9432711	8.256	FALSE
7	2012-02-24	24.41	3.129	10170.57	4331.71	93.06	2699.15	3456.7	196.9499007	8.256	FALSE
7	2012-03-02	21.64	3.191	41848.34	2326.08	139.2	15505	1348.86	196.9565303	8.256	FALSE
7	2012-03-09	30.1	3.286	12144.9	1178.96	2.18	996.02	2221.16	196.9631599	8.256	FALSE
7	2012-03-16	37.29	3.486	2980.91	3.28	2.55	3440.61	1127.01	197.0457208	8.256	FALSE
7	2012-03-23	35.06	3.664	8458.87	NA	3.84	293.35	1493.28	197.2295234	8.256	FALSE
7	2012-03-30	44.99	3.75	8460.02	2.4	9.25	385.22	1666.6	197.4133259	8.256	FALSE
7	2012-04-06	44.29	3.854	7550.89	NA	21.98	1156.2	3500.91	197.5971285	8.09	FALSE
7	2012-04-13	41.43	3.901	1662.2	1555.57	15.47	776.66	1377.63	197.780931	8.09	FALSE
7	2012-04-20	39.3	3.936	2114.64	863.38	14.21	549.62	1509.05	197.7227385	8.09	FALSE
7	2012-04-27	51.49	3.927	819.48	NA	45.94	49.82	1209.89	197.664546	8.09	FALSE
7	2012-05-04	45.38	3.903	6018.32	NA	69.97	1590.01	1521.53	197.6063534	8.09	FALSE
7	2012-05-11	48.54	3.87	24426.8	NA	4.8	402.53	2012.64	197.5481609	8.09	FALSE
7	2012-05-18	49.41	3.837	3225.22	NA	24.83	508.1	1897.92	197.5553137	8.09	FALSE
7	2012-05-25	50.6	3.804	5126.54	NA	90.05	483.27	2236.31	197.5886046	8.09	FALSE
7	2012-06-01	55.06	3.764	2427.12	NA	98.67	1349.72	2112.74	197.6218954	8.09	FALSE
7	2012-06-08	63.07	3.741	3729.69	76.6	0.12	444.64	3495.06	197.6551863	8.09	FALSE
7	2012-06-15	59.33	3.723	16717.38	119.4	0.65	677.29	1144.07	197.692292	8.09	FALSE
7	2012-06-22	63.69	3.735	12407.71	352.1	0.09	1239.04	1533.86	197.7389345	8.09	FALSE
7	2012-06-29	68.84	3.693	1246.74	425.6	NA	42	1200.17	197.785577	8.09	FALSE
7	2012-07-06	64.67	3.646	2779.97	326.2	5.07	2112.68	1548.33	197.8322195	7.872	FALSE
7	2012-07-13	64.21	3.613	1562.86	85.7	0.35	424.66	57029.78	197.8788621	7.872	FALSE
7	2012-07-20	62.87	3.585	1182.59	114.37	11.37	198.49	2423.07	197.9290378	7.872	FALSE
7	2012-07-27	64.6	3.57	1064.81	688.66	3.45	1264.45	2007.5	197.9792136	7.872	FALSE
7	2012-08-03	61.83	3.528	9468.47	109.88	2.88	8606.99	1605.62	198.0293893	7.872	FALSE
7	2012-08-10	63.41	3.509	4032.28	26.2	55.79	2124.61	960.59	198.0795651	7.872	FALSE
7	2012-08-17	59.66	3.545	1266.82	34.6	46.86	1649.91	1421.44	198.1001057	7.872	FALSE
7	2012-08-24	59.27	3.558	2534.52	19.6	1.86	1627.26	3915.85	198.0984199	7.872	FALSE
7	2012-08-31	60.46	3.556	6246.07	9	16.35	2482.01	1225.36	198.0967341	7.872	FALSE
7	2012-09-07	57.84	3.596	5069.74	NA	10.15	817.15	2158.82	198.0950484	7.872	TRUE
7	2012-09-14	53.66	3.659	3180.52	NA	5.03	709.04	5384.1	198.1267184	7.872	FALSE
7	2012-09-21	51.77	3.765	4113.14	12	3	344.2	4693.52	198.358523	7.872	FALSE
7	2012-09-28	50.64	3.789	3735.2	6.91	4.5	917.2	1793.35	198.5903276	7.872	FALSE
7	2012-10-05	48.43	3.779	2955.56	NA	9.9	2240.78	1324.84	198.8221322	7.557	FALSE
7	2012-10-12	41.43	3.76	302.62	NA	3.72	375.75	514.23	199.0539368	7.557	FALSE
7	2012-10-19	43.01	3.75	2034.63	NA	0.5	298.55	4163.41	199.1481963	7.557	FALSE
7	2012-10-26	42.53	3.686	2818.42	24.03	2.97	343.26	1064.56	199.2195317	7.557	FALSE
7	2012-11-02	37.2	3.604	3335.15	1937.31	5.02	282.71	1127.18	199.2908671	7.557	FALSE
7	2012-11-09	36.89	3.545	1797.81	3661.28	10	501.33	3222.63	199.3622024	7.557	FALSE
7	2012-11-16	23.91	3.479	4971.72	723.12	7.28	845.51	1710.22	199.4313603	7.557	FALSE
7	2012-11-23	34.81	3.45	295.5	NA	44081.25	78.08	623.37	199.4976149	7.557	TRUE
7	2012-11-30	28.1	3.436	3839.63	NA	14836.66	88.68	6046.28	199.5638695	7.557	FALSE
7	2012-12-07	34.19	3.373	4599.98	NA	116	368.57	4274.79	199.6301241	7.557	FALSE
7	2012-12-14	20.93	3.303	1463.18	NA	26	3.97	1049.36	199.7190578	7.557	FALSE
7	2012-12-21	12.57	3.218	1066.13	NA	29.64	40.6	475.96	199.9440662	7.557	FALSE
7	2012-12-28	2.32	3.108	7153	7398.79	106.33	24.43	1286.48	200.1690745	7.557	TRUE
7	2013-01-04	-6.08	3.034	1390.63	11904.04	37.82	65.08	1446.44	200.3940829	7.107	FALSE
7	2013-01-11	-6.61	2.957	2117.01	8298.08	8.61	15.26	745.42	200.6190912	7.107	FALSE
7	2013-01-18	-7.29	2.889	6630.25	3626.32	1.96	1174.23	1513.31	200.7382625	7.107	FALSE
7	2013-01-25	4	2.872	717.12	1046.55	0.6	20.88	826.28	200.815099	7.107	FALSE
7	2013-02-01	25.67	2.998	4389.12	316.88	113.68	4128.61	1238.01	200.8919355	7.107	FALSE
7	2013-02-08	11.26	3.214	30907.52	185.19	392.36	16519.53	2304.12	200.968772	7.107	TRUE
7	2013-02-15	13.73	3.391	8906.51	490.37	0.24	959.51	3846.26	201.040053	7.107	FALSE
7	2013-02-22	13.39	3.563	7919.43	642.57	46.54	3475.28	1450.55	201.0974452	7.107	FALSE
7	2013-03-01	11.94	3.638	3789.54	99.08	0.4	33.38	959.83	201.1548374	7.107	FALSE
7	2013-03-08	24.24	3.624	9370.38	85.98	107.66	2891.2	1385.72	201.2122297	7.107	FALSE
7	2013-03-15	30.09	3.607	2521.46	NA	219.71	879.39	1203.71	201.2410473	7.107	FALSE
7	2013-03-22	30.94	3.609	4514.13	NA	677.3	133.33	983.16	201.1984283	7.107	FALSE
7	2013-03-29	26.56	3.605	7886.02	NA	420.1	69.41	2403.73	201.1558092	7.107	FALSE
7	2013-04-05	39.3	3.633	6121.49	979.92	152.85	161.59	986.23	201.1131902	6.953	FALSE
7	2013-04-12	34.79	3.642	1731.11	28.55	25.47	89.14	1032.44	201.0705712	6.953	FALSE
7	2013-04-19	29.7	3.603	1726.61	0.03	28.68	188.07	1130.11	201.0705712	6.953	FALSE
7	2013-04-26	35.7	3.568	738.97	NA	54.04	21.2	471.4	201.0705712	6.953	FALSE
7	2013-05-03	42.36	3.573	4661.74	NA	25.74	1145.37	917.91	NA	NA	FALSE
7	2013-05-10	44.11	3.609	4441.63	85.76	18.25	153.84	3820.86	NA	NA	FALSE
7	2013-05-17	53.23	3.703	3048.39	2	6.64	405.44	1236.57	NA	NA	FALSE
7	2013-05-24	50.09	3.884	1557.79	4	177.08	596.22	1440.8	NA	NA	FALSE
7	2013-05-31	50.7	3.87	2350.78	-7.76	91.59	166.86	540.89	NA	NA	FALSE
7	2013-06-07	50.92	3.825	4849.33	148.68	75.64	2043.97	2240.29	NA	NA	FALSE
7	2013-06-14	54.81	3.797	2143.04	196.29	157	605.85	1250.24	NA	NA	FALSE
7	2013-06-21	52.16	3.736	1434.01	116.52	92.13	471.28	2812.28	NA	NA	FALSE
7	2013-06-28	55.28	3.691	2817.6	750.96	NA	272.82	1057.35	NA	NA	FALSE
7	2013-07-05	53.86	3.637	3764.78	977.99	163.96	2038.56	1154.49	NA	NA	FALSE
7	2013-07-12	59.99	3.583	918.12	732.41	55.68	470.11	1397.18	NA	NA	FALSE
7	2013-07-19	55.22	3.585	460.9	250.72	13.75	310.91	778.74	NA	NA	FALSE
7	2013-07-26	56.69	3.582	180.87	54.56	NA	36.65	877.99	NA	NA	FALSE
8	2010-02-05	34.14	2.572	NA	NA	NA	NA	NA	214.4714512	6.299	FALSE
8	2010-02-12	33.34	2.548	NA	NA	NA	NA	NA	214.6214189	6.299	TRUE
8	2010-02-19	39.1	2.514	NA	NA	NA	NA	NA	214.6664878	6.299	FALSE
8	2010-02-26	37.91	2.561	NA	NA	NA	NA	NA	214.6940735	6.299	FALSE
8	2010-03-05	45.64	2.625	NA	NA	NA	NA	NA	214.7216592	6.299	FALSE
8	2010-03-12	49.76	2.667	NA	NA	NA	NA	NA	214.7492449	6.299	FALSE
8	2010-03-19	47.26	2.72	NA	NA	NA	NA	NA	214.5764954	6.299	FALSE
8	2010-03-26	46.51	2.732	NA	NA	NA	NA	NA	214.3703567	6.299	FALSE
8	2010-04-02	60.18	2.719	NA	NA	NA	NA	NA	214.164218	6.29	FALSE
8	2010-04-09	59.25	2.77	NA	NA	NA	NA	NA	213.9580793	6.29	FALSE
8	2010-04-16	62.66	2.808	NA	NA	NA	NA	NA	213.8186357	6.29	FALSE
8	2010-04-23	56.1	2.795	NA	NA	NA	NA	NA	213.768119	6.29	FALSE
8	2010-04-30	61.01	2.78	NA	NA	NA	NA	NA	213.7176024	6.29	FALSE
8	2010-05-07	62.68	2.835	NA	NA	NA	NA	NA	213.6670857	6.29	FALSE
8	2010-05-14	61.35	2.854	NA	NA	NA	NA	NA	213.6655355	6.29	FALSE
8	2010-05-21	66.03	2.826	NA	NA	NA	NA	NA	213.9577839	6.29	FALSE
8	2010-05-28	74.71	2.759	NA	NA	NA	NA	NA	214.2500323	6.29	FALSE
8	2010-06-04	75.71	2.705	NA	NA	NA	NA	NA	214.5422806	6.29	FALSE
8	2010-06-11	82.21	2.668	NA	NA	NA	NA	NA	214.834529	6.29	FALSE
8	2010-06-18	78.79	2.637	NA	NA	NA	NA	NA	214.8324452	6.29	FALSE
8	2010-06-25	81.78	2.653	NA	NA	NA	NA	NA	214.7126286	6.29	FALSE
8	2010-07-02	74.78	2.669	NA	NA	NA	NA	NA	214.5928119	6.315	FALSE
8	2010-07-09	72.49	2.642	NA	NA	NA	NA	NA	214.4729952	6.315	FALSE
8	2010-07-16	77.49	2.623	NA	NA	NA	NA	NA	214.4640599	6.315	FALSE
8	2010-07-23	78.29	2.608	NA	NA	NA	NA	NA	214.6029664	6.315	FALSE
8	2010-07-30	76.02	2.64	NA	NA	NA	NA	NA	214.7418728	6.315	FALSE
8	2010-08-06	80.37	2.627	NA	NA	NA	NA	NA	214.8807793	6.315	FALSE
8	2010-08-13	80.11	2.692	NA	NA	NA	NA	NA	215.0196857	6.315	FALSE
8	2010-08-20	79.36	2.664	NA	NA	NA	NA	NA	214.9779825	6.315	FALSE
8	2010-08-27	74.92	2.619	NA	NA	NA	NA	NA	214.9362793	6.315	FALSE
8	2010-09-03	76.14	2.577	NA	NA	NA	NA	NA	214.894576	6.315	FALSE
8	2010-09-10	74.34	2.565	NA	NA	NA	NA	NA	214.8528728	6.315	TRUE
8	2010-09-17	75.32	2.582	NA	NA	NA	NA	NA	214.8785562	6.315	FALSE
8	2010-09-24	72.21	2.624	NA	NA	NA	NA	NA	214.9547795	6.315	FALSE
8	2010-10-01	68.7	2.603	NA	NA	NA	NA	NA	215.0310029	6.433	FALSE
8	2010-10-08	62.94	2.633	NA	NA	NA	NA	NA	215.1072262	6.433	FALSE
8	2010-10-15	62.59	2.72	NA	NA	NA	NA	NA	215.1757	6.433	FALSE
8	2010-10-22	62.86	2.725	NA	NA	NA	NA	NA	215.2248	6.433	FALSE
8	2010-10-29	57.93	2.716	NA	NA	NA	NA	NA	215.2739	6.433	FALSE
8	2010-11-05	55.76	2.689	NA	NA	NA	NA	NA	215.323	6.433	FALSE
8	2010-11-12	54.89	2.728	NA	NA	NA	NA	NA	215.3721	6.433	FALSE
8	2010-11-19	43.86	2.771	NA	NA	NA	NA	NA	215.2538714	6.433	FALSE
8	2010-11-26	51.07	2.735	NA	NA	NA	NA	NA	215.1077548	6.433	TRUE
8	2010-12-03	42.85	2.708	NA	NA	NA	NA	NA	214.9616381	6.433	FALSE
8	2010-12-10	42.47	2.843	NA	NA	NA	NA	NA	214.8155214	6.433	FALSE
8	2010-12-17	45.03	2.869	NA	NA	NA	NA	NA	214.7510843	6.433	FALSE
8	2010-12-24	45.67	2.886	NA	NA	NA	NA	NA	214.7479069	6.433	FALSE
8	2010-12-31	41.47	2.943	NA	NA	NA	NA	NA	214.7447295	6.433	TRUE
8	2011-01-07	35.77	2.976	NA	NA	NA	NA	NA	214.7415521	6.262	FALSE
8	2011-01-14	31.62	2.983	NA	NA	NA	NA	NA	214.7930991	6.262	FALSE
8	2011-01-21	42.06	3.016	NA	NA	NA	NA	NA	215.1729926	6.262	FALSE
8	2011-01-28	39.26	3.01	NA	NA	NA	NA	NA	215.5528862	6.262	FALSE
8	2011-02-04	24.48	2.989	NA	NA	NA	NA	NA	215.9327797	6.262	FALSE
8	2011-02-11	28.26	3.022	NA	NA	NA	NA	NA	216.3126733	6.262	TRUE
8	2011-02-18	50.64	3.045	NA	NA	NA	NA	NA	216.6310383	6.262	FALSE
8	2011-02-25	51.29	3.065	NA	NA	NA	NA	NA	216.9247918	6.262	FALSE
8	2011-03-04	53.18	3.288	NA	NA	NA	NA	NA	217.2185454	6.262	FALSE
8	2011-03-11	49.14	3.459	NA	NA	NA	NA	NA	217.512299	6.262	FALSE
8	2011-03-18	56.68	3.488	NA	NA	NA	NA	NA	217.7705442	6.262	FALSE
8	2011-03-25	59.74	3.473	NA	NA	NA	NA	NA	218.0145862	6.262	FALSE
8	2011-04-01	49.86	3.524	NA	NA	NA	NA	NA	218.2586281	6.297	FALSE
8	2011-04-08	65.62	3.622	NA	NA	NA	NA	NA	218.50267	6.297	FALSE
8	2011-04-15	63.55	3.743	NA	NA	NA	NA	NA	218.7262524	6.297	FALSE
8	2011-04-22	65.11	3.807	NA	NA	NA	NA	NA	218.8986857	6.297	FALSE
8	2011-04-29	62.29	3.81	NA	NA	NA	NA	NA	219.071119	6.297	FALSE
8	2011-05-06	58.92	3.906	NA	NA	NA	NA	NA	219.2435524	6.297	FALSE
8	2011-05-13	72.96	3.899	NA	NA	NA	NA	NA	219.4159857	6.297	FALSE
8	2011-05-20	65.54	3.907	NA	NA	NA	NA	NA	219.1746922	6.297	FALSE
8	2011-05-27	73.14	3.786	NA	NA	NA	NA	NA	218.9333986	6.297	FALSE
8	2011-06-03	82.05	3.699	NA	NA	NA	NA	NA	218.6921051	6.297	FALSE
8	2011-06-10	82.21	3.648	NA	NA	NA	NA	NA	218.4508115	6.297	FALSE
8	2011-06-17	84.73	3.637	NA	NA	NA	NA	NA	218.4021448	6.297	FALSE
8	2011-06-24	83.94	3.594	NA	NA	NA	NA	NA	218.4979481	6.297	FALSE
8	2011-07-01	87.26	3.524	NA	NA	NA	NA	NA	218.5937514	6.425	FALSE
8	2011-07-08	83.57	3.48	NA	NA	NA	NA	NA	218.6895548	6.425	FALSE
8	2011-07-15	84.26	3.575	NA	NA	NA	NA	NA	218.7746217	6.425	FALSE
8	2011-07-22	85.46	3.651	NA	NA	NA	NA	NA	218.8328475	6.425	FALSE
8	2011-07-29	86.46	3.682	NA	NA	NA	NA	NA	218.8910733	6.425	FALSE
8	2011-08-05	85.15	3.684	NA	NA	NA	NA	NA	218.9492991	6.425	FALSE
8	2011-08-12	86.05	3.638	NA	NA	NA	NA	NA	219.0075249	6.425	FALSE
8	2011-08-19	82.92	3.554	NA	NA	NA	NA	NA	219.0701968	6.425	FALSE
8	2011-08-26	84.69	3.523	NA	NA	NA	NA	NA	219.1336097	6.425	FALSE
8	2011-09-02	84.77	3.533	NA	NA	NA	NA	NA	219.1970226	6.425	FALSE
8	2011-09-09	69.01	3.546	NA	NA	NA	NA	NA	219.2604355	6.425	TRUE
8	2011-09-16	69.09	3.526	NA	NA	NA	NA	NA	219.4442443	6.425	FALSE
8	2011-09-23	68.72	3.467	NA	NA	NA	NA	NA	219.788581	6.425	FALSE
8	2011-09-30	72.2	3.355	NA	NA	NA	NA	NA	220.1329176	6.425	FALSE
8	2011-10-07	67.61	3.285	NA	NA	NA	NA	NA	220.4772543	6.123	FALSE
8	2011-10-14	61.74	3.274	NA	NA	NA	NA	NA	220.7960935	6.123	FALSE
8	2011-10-21	59.97	3.353	NA	NA	NA	NA	NA	220.9619484	6.123	FALSE
8	2011-10-28	56.86	3.372	NA	NA	NA	NA	NA	221.1278032	6.123	FALSE
8	2011-11-04	49.68	3.332	NA	NA	NA	NA	NA	221.2936581	6.123	FALSE
8	2011-11-11	50.56	3.297	4971.01	4538.18	541.05	1407.72	3846.73	221.4595129	6.123	FALSE
8	2011-11-18	51.72	3.308	6839.45	114.32	166.32	868.79	4442.66	221.6911738	6.123	FALSE
8	2011-11-25	49.61	3.236	437.61	320.76	45968.51	110.41	992.9	221.9491571	6.123	TRUE
8	2011-12-02	40.82	3.172	2222.42	286	1464.46	1192.79	13865.57	222.2071405	6.123	FALSE
8	2011-12-09	30.51	3.158	4425.92	36	346.05	1791.15	9889.35	222.4651238	6.123	FALSE
8	2011-12-16	39.79	3.159	739.45	34	326.76	169.2	2238.66	222.6910959	6.123	FALSE
8	2011-12-23	38.16	3.112	1234	0.3	891.94	14	5884.24	222.8743862	6.123	FALSE
8	2011-12-30	36.33	3.129	3701.08	36381.83	164.34	178.4	1508.56	223.0576765	6.123	TRUE
8	2012-01-06	43.47	3.157	3093.39	26001.46	96.35	500.91	4468.63	223.2409668	5.825	FALSE
8	2012-01-13	36.46	3.261	6725.29	12764.99	15.98	299.73	3851.69	223.4242571	5.825	FALSE
8	2012-01-20	46.81	3.268	1643.08	1055.47	9.02	411.88	3161.92	223.5188055	5.825	FALSE
8	2012-01-27	45.52	3.29	6065.01	730.16	15.18	30.28	24241.12	223.6133539	5.825	FALSE
8	2012-02-03	45.56	3.36	41524.03	1412.41	83.15	18723.56	3886.31	223.7079023	5.825	FALSE
8	2012-02-10	35.71	3.409	9332.6	3298.88	32.12	6530.08	4858.74	223.8024507	5.825	TRUE
8	2012-02-17	37.51	3.51	4376.58	10723.12	10.5	1546.82	4117.02	223.9658621	5.825	FALSE
8	2012-02-24	46.33	3.555	9712.39	4960.15	1	2441.26	5314.33	224.1809207	5.825	FALSE
8	2012-03-02	50.95	3.63	19521.45	1000.19	0.6	5819.37	3641.54	224.3959793	5.825	FALSE
8	2012-03-09	49.59	3.669	7740.12	269.44	2	509.65	4678.17	224.6110379	5.825	FALSE
8	2012-03-16	56.63	3.734	4879.04	501.9	6.14	1078.01	1288.81	224.7657327	5.825	FALSE
8	2012-03-23	52.9	3.787	6155.76	499.11	2.04	403.32	2748.36	224.8399424	5.825	FALSE
8	2012-03-30	66.69	3.845	6052.68	121.67	NA	375.27	1715.7	224.9141521	5.825	FALSE
8	2012-04-06	62.18	3.891	6821.13	NA	27.04	2101.86	3627.77	224.9883618	5.679	FALSE
8	2012-04-13	65.19	3.891	7627.83	4689.55	4.2	940.82	1723.28	225.0625714	5.679	FALSE
8	2012-04-20	63.59	3.877	3600.79	2105.64	4.9	1768.65	14945.23	225.1179914	5.679	FALSE
8	2012-04-27	70.34	3.814	5440.25	1.5	2.2	15.6	3302.44	225.1734114	5.679	FALSE
8	2012-05-04	73.96	3.749	12807.63	NA	260.55	3338.11	2197.51	225.2288314	5.679	FALSE
8	2012-05-11	64.96	3.688	10852.45	NA	3.82	1425.65	2545.79	225.2842514	5.679	FALSE
8	2012-05-18	64.16	3.63	7288.06	NA	24.25	585.14	4836.15	225.3002908	5.679	FALSE
8	2012-05-25	76.11	3.561	2989.94	NA	651.09	1056.01	10189.75	225.3005779	5.679	FALSE
8	2012-06-01	78.31	3.501	11578.32	41.6	58.17	1319.45	2044.72	225.300865	5.679	FALSE
8	2012-06-08	74.28	3.452	8721.82	252.8	30.45	679.89	5160.31	225.3011521	5.679	FALSE
8	2012-06-15	77.14	3.393	8583.02	265.7	151.05	1184.4	5675.58	225.3134743	5.679	FALSE
8	2012-06-22	78.85	3.346	5146.44	124.95	2.97	1409.95	3956.16	225.3558843	5.679	FALSE
8	2012-06-29	84.47	3.286	8467.23	199.75	NA	492.34	5529.08	225.3982943	5.679	FALSE
8	2012-07-06	81.24	3.227	10526.01	157.93	182.17	3068.98	4059.99	225.4407043	5.401	FALSE
8	2012-07-13	78.46	3.256	10278.48	129.2	24	1750.15	2057.71	225.4831143	5.401	FALSE
8	2012-07-20	79.94	3.311	6764.94	164.8	13.02	390.77	58068.14	225.4930078	5.401	FALSE
8	2012-07-27	81.71	3.407	6382.88	80.6	3.55	2242.95	4403.2	225.5029014	5.401	FALSE
8	2012-08-03	85.06	3.417	12755.02	88.2	17.83	4783.44	4865.74	225.5127949	5.401	FALSE
8	2012-08-10	83.74	3.494	11811.65	26	59.03	2215.73	2801.89	225.5226885	5.401	FALSE
8	2012-08-17	81.21	3.571	3224.14	21.02	4.26	1066.29	5044.43	225.6050797	5.401	FALSE
8	2012-08-24	73.77	3.62	3822.14	6.4	4.2	763.09	3570.91	225.7418442	5.401	FALSE
8	2012-08-31	75.33	3.638	10297.42	21.6	17.16	3952.93	3198.02	225.8786088	5.401	FALSE
8	2012-09-07	80.87	3.73	11548.63	9	29.22	1177.09	2831.4	226.0153733	5.401	TRUE
8	2012-09-14	67.21	3.717	4678.98	NA	12.29	1130.96	5427.34	226.1615981	5.401	FALSE
8	2012-09-21	66.96	3.721	3913.12	5.73	2.28	NA	6984.96	226.3645848	5.401	FALSE
8	2012-09-28	71.1	3.666	5518.65	1.91	0.55	1103.02	2049.02	226.5675714	5.401	FALSE
8	2012-10-05	61.41	3.617	3709.42	NA	20.04	1332.17	2156.75	226.7705581	5.124	FALSE
8	2012-10-12	55.03	3.601	757.39	NA	7.5	186.45	4830.34	226.9735448	5.124	FALSE
8	2012-10-19	62.99	3.594	1260.59	NA	6.5	280.98	3531.83	227.0184166	5.124	FALSE
8	2012-10-26	64.74	3.506	2679.05	20.38	6	384.25	1691.31	227.0369359	5.124	FALSE
8	2012-11-02	53.41	3.386	8753.34	2732.6	6.3	1715.26	2261.91	227.0554553	5.124	FALSE
8	2012-11-09	58.95	3.314	6026.16	4076.16	5.83	274.99	2239.32	227.0739747	5.124	FALSE
8	2012-11-16	48.24	3.252	14137.45	3180.35	44.98	629.78	3936.76	227.1065086	5.124	FALSE
8	2012-11-23	53.59	3.211	619.88	NA	46342.06	28.36	1182.05	227.1577286	5.124	TRUE
8	2012-11-30	48.92	3.207	7136.29	NA	2776.64	218.89	2986.68	227.2089486	5.124	FALSE
8	2012-12-07	53.13	3.198	9652.09	NA	331	582.52	18292.6	227.2601686	5.124	FALSE
8	2012-12-14	40.41	3.168	3714.5	NA	76	571.53	2248.72	227.3214378	5.124	FALSE
8	2012-12-21	43.31	3.098	6006.01	57.96	60.32	114.91	2614.41	227.4430023	5.124	FALSE
8	2012-12-28	33.68	3.108	8867.99	21760.08	99.96	39	356.86	227.5645668	5.124	TRUE
8	2013-01-04	29.75	3.161	1048.19	22791.26	16.63	NA	3751.39	227.6861313	5.212	FALSE
8	2013-01-11	38.79	3.243	4261.84	7990.99	4.58	259.79	3090.33	227.8076959	5.212	FALSE
8	2013-01-18	31.83	3.237	5317.35	5022.45	1.12	176.18	1567.8	227.8390876	5.212	FALSE
8	2013-01-25	44.34	3.227	6534.46	1010.03	NA	1806.73	1406.03	227.8344101	5.212	FALSE
8	2013-02-01	46.81	3.244	17701.91	532.5	46.4	13281.29	2476.34	227.8297327	5.212	FALSE
8	2013-02-08	47.16	3.417	56131.52	176.31	761.61	16189.82	5425.07	227.8250553	5.212	TRUE
8	2013-02-15	40.34	3.475	7808.31	2965.72	1.86	530.03	5326.7	227.8635	5.212	FALSE
8	2013-02-22	40.81	3.597	8245.49	4084.81	1.6	1976.55	2110.41	228.00975	5.212	FALSE
8	2013-03-01	37.3	3.711	28754.5	289.26	1.2	20.81	1570.24	228.156	5.212	FALSE
8	2013-03-08	51.05	3.658	28078.98	36.34	60.92	2031.46	3412.68	228.30225	5.212	FALSE
8	2013-03-15	51.54	3.622	11921.47	NA	9.24	1748.46	1251.74	228.4315779	5.212	FALSE
8	2013-03-22	54.41	3.611	5564.82	NA	461.1	995.46	763.92	228.5186005	5.212	FALSE
8	2013-03-29	48.41	3.606	12937.38	NA	341.25	4.96	2561.96	228.605623	5.212	FALSE
8	2013-04-05	52.56	3.583	9189.81	5271.72	269.79	1103.23	1391.14	228.6926456	5.024	FALSE
8	2013-04-12	57.36	3.529	3916.55	890.74	64.2	278.27	2337.48	228.7796682	5.024	FALSE
8	2013-04-19	58.84	3.451	6880.74	173.25	85.36	84.02	1397.94	228.7796682	5.024	FALSE
8	2013-04-26	56.04	3.417	2114.19	NA	133.49	17.45	2140.78	228.7796682	5.024	FALSE
8	2013-05-03	61.99	3.386	6350.54	37.92	63.97	2335.52	1436.22	NA	NA	FALSE
8	2013-05-10	60.86	3.392	5616.53	51.37	44.57	212.39	5825.55	NA	NA	FALSE
8	2013-05-17	68.96	3.454	4828.72	77.27	9.6	740.82	3053.03	NA	NA	FALSE
8	2013-05-24	75.19	3.494	3574.15	33.96	583.98	903.89	2985.58	NA	NA	FALSE
8	2013-05-31	78.64	3.466	6642.08	38.92	516.31	25.06	4405.9	NA	NA	FALSE
8	2013-06-07	75.82	3.439	8402.95	427.63	211.64	4447.74	3276.15	NA	NA	FALSE
8	2013-06-14	79.04	3.431	5285	274.37	538.68	1761.08	1596.28	NA	NA	FALSE
8	2013-06-21	77.28	3.479	2732.22	372.86	228.8	1425.64	3966.22	NA	NA	FALSE
8	2013-06-28	85.64	3.495	7133.36	388.98	20.2	2483.25	3965.72	NA	NA	FALSE
8	2013-07-05	76.18	3.422	6801.88	1592.93	880.32	5097.59	1717.64	NA	NA	FALSE
8	2013-07-12	83.16	3.4	4018.39	893.36	95.35	1586.56	3186	NA	NA	FALSE
8	2013-07-19	72.86	3.556	1034.72	486.84	43.83	818.13	7118.46	NA	NA	FALSE
8	2013-07-26	78.7	3.62	675.56	740.04	55.38	73.42	2343.11	NA	NA	FALSE
9	2010-02-05	38.01	2.572	NA	NA	NA	NA	NA	214.6554591	6.415	FALSE
9	2010-02-12	37.08	2.548	NA	NA	NA	NA	NA	214.8056534	6.415	TRUE
9	2010-02-19	43.06	2.514	NA	NA	NA	NA	NA	214.8506185	6.415	FALSE
9	2010-02-26	43.83	2.561	NA	NA	NA	NA	NA	214.8780453	6.415	FALSE
9	2010-03-05	48.43	2.625	NA	NA	NA	NA	NA	214.9054721	6.415	FALSE
9	2010-03-12	55.76	2.667	NA	NA	NA	NA	NA	214.932899	6.415	FALSE
9	2010-03-19	53.15	2.72	NA	NA	NA	NA	NA	214.7597274	6.415	FALSE
9	2010-03-26	51.8	2.732	NA	NA	NA	NA	NA	214.5531227	6.415	FALSE
9	2010-04-02	65.21	2.719	NA	NA	NA	NA	NA	214.3465181	6.384	FALSE
9	2010-04-09	64.95	2.77	NA	NA	NA	NA	NA	214.1399135	6.384	FALSE
9	2010-04-16	66.09	2.808	NA	NA	NA	NA	NA	214.0001817	6.384	FALSE
9	2010-04-23	61.26	2.795	NA	NA	NA	NA	NA	213.9496138	6.384	FALSE
9	2010-04-30	66.07	2.78	NA	NA	NA	NA	NA	213.8990459	6.384	FALSE
9	2010-05-07	68.58	2.835	NA	NA	NA	NA	NA	213.848478	6.384	FALSE
9	2010-05-14	70.53	2.854	NA	NA	NA	NA	NA	213.8469819	6.384	FALSE
9	2010-05-21	71.5	2.826	NA	NA	NA	NA	NA	214.1399162	6.384	FALSE
9	2010-05-28	77.12	2.759	NA	NA	NA	NA	NA	214.4328505	6.384	FALSE
9	2010-06-04	79.65	2.705	NA	NA	NA	NA	NA	214.7257848	6.384	FALSE
9	2010-06-11	83.75	2.668	NA	NA	NA	NA	NA	215.0187191	6.384	FALSE
9	2010-06-18	82.99	2.637	NA	NA	NA	NA	NA	215.0166484	6.384	FALSE
9	2010-06-25	85.02	2.653	NA	NA	NA	NA	NA	214.8965756	6.384	FALSE
9	2010-07-02	78.55	2.669	NA	NA	NA	NA	NA	214.7765028	6.442	FALSE
9	2010-07-09	78.51	2.642	NA	NA	NA	NA	NA	214.6564301	6.442	FALSE
9	2010-07-16	82.93	2.623	NA	NA	NA	NA	NA	214.6474453	6.442	FALSE
9	2010-07-23	84.49	2.608	NA	NA	NA	NA	NA	214.7865779	6.442	FALSE
9	2010-07-30	79.83	2.64	NA	NA	NA	NA	NA	214.9257105	6.442	FALSE
9	2010-08-06	87.09	2.627	NA	NA	NA	NA	NA	215.064843	6.442	FALSE
9	2010-08-13	86.85	2.692	NA	NA	NA	NA	NA	215.2039756	6.442	FALSE
9	2010-08-20	86.3	2.664	NA	NA	NA	NA	NA	215.1619646	6.442	FALSE
9	2010-08-27	84.01	2.619	NA	NA	NA	NA	NA	215.1199536	6.442	FALSE
9	2010-09-03	82.47	2.577	NA	NA	NA	NA	NA	215.0779426	6.442	FALSE
9	2010-09-10	77.7	2.565	NA	NA	NA	NA	NA	215.0359315	6.442	TRUE
9	2010-09-17	81.19	2.582	NA	NA	NA	NA	NA	215.0615285	6.442	FALSE
9	2010-09-24	77.15	2.624	NA	NA	NA	NA	NA	215.1378313	6.442	FALSE
9	2010-10-01	69.08	2.603	NA	NA	NA	NA	NA	215.2141341	6.56	FALSE
9	2010-10-08	65.35	2.633	NA	NA	NA	NA	NA	215.290437	6.56	FALSE
9	2010-10-15	67.36	2.72	NA	NA	NA	NA	NA	215.3589917	6.56	FALSE
9	2010-10-22	69.99	2.725	NA	NA	NA	NA	NA	215.4081762	6.56	FALSE
9	2010-10-29	64.43	2.716	NA	NA	NA	NA	NA	215.4573607	6.56	FALSE
9	2010-11-05	58.69	2.689	NA	NA	NA	NA	NA	215.5065452	6.56	FALSE
9	2010-11-12	61.59	2.728	NA	NA	NA	NA	NA	215.5557297	6.56	FALSE
9	2010-11-19	49.96	2.771	NA	NA	NA	NA	NA	215.4372854	6.56	FALSE
9	2010-11-26	60.18	2.735	NA	NA	NA	NA	NA	215.2909028	6.56	TRUE
9	2010-12-03	49.89	2.708	NA	NA	NA	NA	NA	215.1445203	6.56	FALSE
9	2010-12-10	46.1	2.843	NA	NA	NA	NA	NA	214.9981378	6.56	FALSE
9	2010-12-17	49.7	2.869	NA	NA	NA	NA	NA	214.9334937	6.56	FALSE
9	2010-12-24	50.93	2.886	NA	NA	NA	NA	NA	214.9301534	6.56	FALSE
9	2010-12-31	45.92	2.943	NA	NA	NA	NA	NA	214.9268131	6.56	TRUE
9	2011-01-07	41.82	2.976	NA	NA	NA	NA	NA	214.9234729	6.416	FALSE
9	2011-01-14	36.43	2.983	NA	NA	NA	NA	NA	214.9749587	6.416	FALSE
9	2011-01-21	44.72	3.016	NA	NA	NA	NA	NA	215.3554013	6.416	FALSE
9	2011-01-28	43.9	3.01	NA	NA	NA	NA	NA	215.7358438	6.416	FALSE
9	2011-02-04	31.82	2.989	NA	NA	NA	NA	NA	216.1162864	6.416	FALSE
9	2011-02-11	34.13	3.022	NA	NA	NA	NA	NA	216.496729	6.416	TRUE
9	2011-02-18	58.5	3.045	NA	NA	NA	NA	NA	216.8154856	6.416	FALSE
9	2011-02-25	59.01	3.065	NA	NA	NA	NA	NA	217.1095679	6.416	FALSE
9	2011-03-04	60.67	3.288	NA	NA	NA	NA	NA	217.4036503	6.416	FALSE
9	2011-03-11	54.75	3.459	NA	NA	NA	NA	NA	217.6977326	6.416	FALSE
9	2011-03-18	63.82	3.488	NA	NA	NA	NA	NA	217.9563371	6.416	FALSE
9	2011-03-25	68.79	3.473	NA	NA	NA	NA	NA	218.2007506	6.416	FALSE
9	2011-04-01	56.12	3.524	NA	NA	NA	NA	NA	218.445164	6.38	FALSE
9	2011-04-08	71.4	3.622	NA	NA	NA	NA	NA	218.6895775	6.38	FALSE
9	2011-04-15	71.9	3.743	NA	NA	NA	NA	NA	218.9134935	6.38	FALSE
9	2011-04-22	72.35	3.807	NA	NA	NA	NA	NA	219.0861659	6.38	FALSE
9	2011-04-29	70.85	3.81	NA	NA	NA	NA	NA	219.2588382	6.38	FALSE
9	2011-05-06	62.2	3.906	NA	NA	NA	NA	NA	219.4315106	6.38	FALSE
9	2011-05-13	77.66	3.899	NA	NA	NA	NA	NA	219.6041829	6.38	FALSE
9	2011-05-20	70.49	3.907	NA	NA	NA	NA	NA	219.3622809	6.38	FALSE
9	2011-05-27	80.42	3.786	NA	NA	NA	NA	NA	219.1203788	6.38	FALSE
9	2011-06-03	85.8	3.699	NA	NA	NA	NA	NA	218.8784768	6.38	FALSE
9	2011-06-10	85.81	3.648	NA	NA	NA	NA	NA	218.6365747	6.38	FALSE
9	2011-06-17	89.15	3.637	NA	NA	NA	NA	NA	218.5877333	6.38	FALSE
9	2011-06-24	86.74	3.594	NA	NA	NA	NA	NA	218.6836874	6.38	FALSE
9	2011-07-01	89.14	3.524	NA	NA	NA	NA	NA	218.7796415	6.404	FALSE
9	2011-07-08	89.04	3.48	NA	NA	NA	NA	NA	218.8755955	6.404	FALSE
9	2011-07-15	90.45	3.575	NA	NA	NA	NA	NA	218.9607242	6.404	FALSE
9	2011-07-22	89.08	3.651	NA	NA	NA	NA	NA	219.0187895	6.404	FALSE
9	2011-07-29	91.1	3.682	NA	NA	NA	NA	NA	219.0768548	6.404	FALSE
9	2011-08-05	91.52	3.684	NA	NA	NA	NA	NA	219.1349201	6.404	FALSE
9	2011-08-12	91.63	3.638	NA	NA	NA	NA	NA	219.1929854	6.404	FALSE
9	2011-08-19	85.8	3.554	NA	NA	NA	NA	NA	219.2556109	6.404	FALSE
9	2011-08-26	88.95	3.523	NA	NA	NA	NA	NA	219.3189965	6.404	FALSE
9	2011-09-02	89.33	3.533	NA	NA	NA	NA	NA	219.382382	6.404	FALSE
9	2011-09-09	75.65	3.546	NA	NA	NA	NA	NA	219.4457675	6.404	TRUE
9	2011-09-16	77.95	3.526	NA	NA	NA	NA	NA	219.6297841	6.404	FALSE
9	2011-09-23	74.42	3.467	NA	NA	NA	NA	NA	219.9746423	6.404	FALSE
9	2011-09-30	78.45	3.355	NA	NA	NA	NA	NA	220.3195004	6.404	FALSE
9	2011-10-07	72.62	3.285	NA	NA	NA	NA	NA	220.6643585	6.054	FALSE
9	2011-10-14	67.27	3.274	NA	NA	NA	NA	NA	220.9836849	6.054	FALSE
9	2011-10-21	65.46	3.353	NA	NA	NA	NA	NA	221.1498206	6.054	FALSE
9	2011-10-28	63.96	3.372	NA	NA	NA	NA	NA	221.3159563	6.054	FALSE
9	2011-11-04	54.46	3.332	NA	NA	NA	NA	NA	221.4820921	6.054	FALSE
9	2011-11-11	58.28	3.297	3235.06	1645.11	63.15	1580.98	2209.21	221.6482278	6.054	FALSE
9	2011-11-18	58.8	3.308	3648.4	2.63	21.12	1639.62	3623.62	221.8803923	6.054	FALSE
9	2011-11-25	54.32	3.236	121.57	NA	44061.13	247.83	8294.47	222.1389683	6.054	TRUE
9	2011-12-02	46.84	3.172	1237.88	NA	1330.53	643.78	8323.51	222.3975443	6.054	FALSE
9	2011-12-09	37.65	3.158	3075.89	NA	248.8	822.69	7585.2	222.6561203	6.054	FALSE
9	2011-12-16	47.31	3.159	2755.9	NA	136.48	384.78	2240.49	222.8825484	6.054	FALSE
9	2011-12-23	44.43	3.112	719.14	0.24	318.75	17.72	2357.19	223.0661125	6.054	FALSE
9	2011-12-30	43.41	3.129	2155.73	14481.63	44.07	237.84	3699.24	223.2496766	6.054	TRUE
9	2012-01-06	47.54	3.157	3597.08	6203.76	11.2	3743.55	1912.75	223.4332408	5.667	FALSE
9	2012-01-13	42.44	3.261	4731.1	2959.36	NA	129.27	3416.48	223.6168049	5.667	FALSE
9	2012-01-20	51.56	3.268	910.51	234.36	NA	117.08	6081.04	223.7114288	5.667	FALSE
9	2012-01-27	49.38	3.29	489.19	283.85	NA	22.5	2888.79	223.8060527	5.667	FALSE
9	2012-02-03	54.43	3.36	19289.22	527.14	4.46	9955.21	3428.92	223.9006766	5.667	FALSE
9	2012-02-10	44.03	3.409	5619.8	1595.17	1.71	4740.66	4494.14	223.9953006	5.667	TRUE
9	2012-02-17	43.81	3.51	4572.81	5448.91	6	945.06	7589.85	224.1588663	5.667	FALSE
9	2012-02-24	53.67	3.555	3801.98	4010.13	1	586.06	7315.09	224.3741384	5.667	FALSE
9	2012-03-02	57.2	3.63	6268.15	154.97	NA	3557.17	1878.44	224.5894104	5.667	FALSE
9	2012-03-09	54.03	3.669	3923.2	96.52	17.36	990.11	2755.72	224.8046825	5.667	FALSE
9	2012-03-16	59.94	3.734	1913.05	1.8	7.33	436.67	14026.36	224.9594902	5.667	FALSE
9	2012-03-23	58.79	3.787	1681.15	1.8	0.68	414.45	466.42	225.0336786	5.667	FALSE
9	2012-03-30	67.87	3.845	3669.95	15.98	NA	69.02	2049.16	225.107867	5.667	FALSE
9	2012-04-06	68.83	3.891	4876.77	NA	10	1201.8	8545.16	225.1820555	5.539	FALSE
9	2012-04-13	69.19	3.891	4939.14	856.32	NA	290.87	807	225.2562439	5.539	FALSE
9	2012-04-20	68.04	3.877	910.31	121.25	2	265.55	1146.34	225.3117488	5.539	FALSE
9	2012-04-27	73.07	3.814	409.76	NA	0.4	7.88	7179.53	225.3672537	5.539	FALSE
9	2012-05-04	78.98	3.749	5917.56	NA	68	969.06	647.76	225.4227585	5.539	FALSE
9	2012-05-11	70.94	3.688	4727.8	NA	1.04	356.78	1077.81	225.4782634	5.539	FALSE
9	2012-05-18	69.52	3.63	1926.92	NA	0.24	426.51	2968.78	225.4942498	5.539	FALSE
9	2012-05-25	79.69	3.561	1574.27	NA	361.83	81.12	5286.38	225.4944288	5.539	FALSE
9	2012-06-01	80.26	3.501	2542.14	35.6	76.8	374.37	3413.57	225.4946078	5.539	FALSE
9	2012-06-08	78.91	3.452	3564.15	142.2	0.3	81.26	5518.29	225.4947868	5.539	FALSE
9	2012-06-15	82.21	3.393	3296.23	176.4	50.03	780.78	4209.82	225.5070634	5.539	FALSE
9	2012-06-22	81.05	3.346	2886.26	3.8	NA	1270.8	4545.91	225.5495841	5.539	FALSE
9	2012-06-29	87.18	3.286	2073.16	120	NA	31.75	2792.7	225.5921049	5.539	FALSE
9	2012-07-06	84.15	3.227	3165.17	87.2	8.08	1642.41	2096.86	225.6346256	5.277	FALSE
9	2012-07-13	82.39	3.256	3031.81	NA	2.02	47.76	4554.39	225.6771463	5.277	FALSE
9	2012-07-20	83.39	3.311	1107.97	0.5	5.85	862.28	1986.24	225.6871121	5.277	FALSE
9	2012-07-27	86.41	3.407	1042.73	8	1.66	1129.2	2929.43	225.6970779	5.277	FALSE
9	2012-08-03	90.23	3.417	11864.5	61	0.22	1659.09	2176.37	225.7070437	5.277	FALSE
9	2012-08-10	88.66	3.494	3180.78	-9.94	1.4	2112.03	2314.58	225.7170094	5.277	FALSE
9	2012-08-17	86.37	3.571	975.91	NA	3	325.68	670.48	225.7995323	5.277	FALSE
9	2012-08-24	77.9	3.62	1524.71	NA	1.8	501.16	4241.59	225.9364729	5.277	FALSE
9	2012-08-31	80.71	3.638	5758.14	NA	17.6	2828.89	1884.13	226.0734135	5.277	FALSE
9	2012-09-07	87.93	3.73	4837.99	-5.96	22.74	602.8	1377.59	226.2103541	5.277	TRUE
9	2012-09-14	73.55	3.717	2640.68	NA	10.75	385.53	4276.03	226.3567545	5.277	FALSE
9	2012-09-21	69.92	3.721	1887.95	1.91	NA	273.53	4626.19	226.5599138	5.277	FALSE
9	2012-09-28	76.8	3.666	1699.68	1.91	0.55	190.38	1819.15	226.7630732	5.277	FALSE
9	2012-10-05	66.61	3.617	2657.57	NA	3.01	1107.79	1560.55	226.9662325	4.954	FALSE
9	2012-10-12	60.09	3.601	520.41	NA	6.01	NA	2839.84	227.1693919	4.954	FALSE
9	2012-10-19	68.01	3.594	545.72	NA	8	28.94	3098.87	227.214288	4.954	FALSE
9	2012-10-26	69.52	3.506	512.23	3	8	NA	1666.38	227.2328068	4.954	FALSE
9	2012-11-02	56.26	3.386	2291.26	2178.48	65.25	20.52	1347.79	227.2513257	4.954	FALSE
9	2012-11-09	63.9	3.314	3595.06	2243.43	27.65	1000.2	1881.75	227.2698446	4.954	FALSE
9	2012-11-16	53.15	3.252	1675.29	278.78	35.64	153.18	1749.12	227.3024293	4.954	FALSE
9	2012-11-23	59.74	3.211	2.5	0.02	55952.99	14.64	310.72	227.3537683	4.954	TRUE
9	2012-11-30	53.86	3.207	1383.39	NA	5101.2	101.22	8336.61	227.4051073	4.954	FALSE
9	2012-12-07	61.19	3.198	2521.31	NA	388	171.98	4047.33	227.4564463	4.954	FALSE
9	2012-12-14	46.2	3.168	1789.62	NA	182	26.91	1233.42	227.5178253	4.954	FALSE
9	2012-12-21	53.23	3.098	1374.65	107.88	205.02	NA	421.38	227.6394441	4.954	FALSE
9	2012-12-28	40.51	3.108	4089.65	7901.92	292.62	146.64	142.75	227.7610629	4.954	TRUE
9	2013-01-04	34.65	3.161	894.63	5462.31	11.72	NA	1750.05	227.8826817	5.049	FALSE
9	2013-01-11	42.47	3.243	2071.62	3716.52	1.48	27.44	3263.71	228.0043006	5.049	FALSE
9	2013-01-18	36.34	3.237	3421.04	1401.49	2.88	381.88	1418.05	228.0355358	5.049	FALSE
9	2013-01-25	49.14	3.227	200.46	348.2	-14.29	59	2162.77	228.0306176	5.049	FALSE
9	2013-02-01	52.1	3.244	1879.84	168.58	60	1906.67	2777.26	228.0256994	5.049	FALSE
9	2013-02-08	52.91	3.417	24879.62	283.19	23.36	11771.16	7923.44	228.0207813	5.049	TRUE
9	2013-02-15	46.86	3.475	4934.31	1410.08	0.18	1471.88	1929.96	228.0590854	5.049	FALSE
9	2013-02-22	45.91	3.597	2810.86	1405.04	-179.26	63.12	3593.56	228.2054451	5.049	FALSE
9	2013-03-01	43.73	3.711	3203.42	155.89	NA	4.87	2740.31	228.3518049	5.049	FALSE
9	2013-03-08	54.57	3.658	7327.86	14.52	20.3	970.77	2610.21	228.4981646	5.049	FALSE
9	2013-03-15	56.06	3.622	2546.99	NA	0.18	72.19	2078.03	228.6276239	5.049	FALSE
9	2013-03-22	60	3.611	3054.45	NA	440	472.45	1255.31	228.714832	5.049	FALSE
9	2013-03-29	52.04	3.606	2347.73	NA	333.84	NA	1843.46	228.8020401	5.049	FALSE
9	2013-04-05	56.16	3.583	5976.92	627.38	269.52	614.76	1442.47	228.8892482	4.893	FALSE
9	2013-04-12	63.1	3.529	1113	136.6	29.28	104.16	4195.31	228.9764563	4.893	FALSE
9	2013-04-19	66.36	3.451	1769.37	NA	97.1	NA	3594.24	228.9764563	4.893	FALSE
9	2013-04-26	59.94	3.417	316.93	NA	95	7.76	547.5	228.9764563	4.893	FALSE
9	2013-05-03	66.21	3.386	1984.01	NA	15	771.12	4198.23	NA	NA	FALSE
9	2013-05-10	65.33	3.392	1944.79	24	60.14	53.46	3130.68	NA	NA	FALSE
9	2013-05-17	72.03	3.454	1198.65	25.94	0.06	292.07	6914.37	NA	NA	FALSE
9	2013-05-24	80.06	3.494	2107.41	4	249.17	109.74	2590.06	NA	NA	FALSE
9	2013-05-31	78.83	3.466	1573.24	65.11	203.57	5.84	1536.38	NA	NA	FALSE
9	2013-06-07	78.83	3.439	3845.78	192.57	128.97	1453.88	2191.72	NA	NA	FALSE
9	2013-06-14	79.43	3.431	958.94	119.77	425.36	510.55	1943.57	NA	NA	FALSE
9	2013-06-21	79.37	3.479	2301.44	108.68	134.6	336.15	2399.94	NA	NA	FALSE
9	2013-06-28	85.76	3.495	1358.51	318.95	NA	205.18	2011.68	NA	NA	FALSE
9	2013-07-05	80.11	3.422	5382.87	886.86	484.64	1899.92	1478.67	NA	NA	FALSE
9	2013-07-12	85.23	3.4	2239.81	594.63	89.7	404.25	1613.78	NA	NA	FALSE
9	2013-07-19	75.26	3.556	1040.56	188.09	NA	178.85	1507.3	NA	NA	FALSE
9	2013-07-26	82.37	3.62	52.43	258.14	NA	2.5	1265.6	NA	NA	FALSE
10	2010-02-05	54.34	2.962	NA	NA	NA	NA	NA	126.4420645	9.765	FALSE
10	2010-02-12	49.96	2.828	NA	NA	NA	NA	NA	126.4962581	9.765	TRUE
10	2010-02-19	58.22	2.915	NA	NA	NA	NA	NA	126.5262857	9.765	FALSE
10	2010-02-26	52.77	2.825	NA	NA	NA	NA	NA	126.5522857	9.765	FALSE
10	2010-03-05	55.92	2.877	NA	NA	NA	NA	NA	126.5782857	9.765	FALSE
10	2010-03-12	52.33	3.034	NA	NA	NA	NA	NA	126.6042857	9.765	FALSE
10	2010-03-19	61.46	3.054	NA	NA	NA	NA	NA	126.6066452	9.765	FALSE
10	2010-03-26	60.05	2.98	NA	NA	NA	NA	NA	126.6050645	9.765	FALSE
10	2010-04-02	63.66	3.086	NA	NA	NA	NA	NA	126.6034839	9.524	FALSE
10	2010-04-09	65.29	3.004	NA	NA	NA	NA	NA	126.6019032	9.524	FALSE
10	2010-04-16	69.74	3.109	NA	NA	NA	NA	NA	126.5621	9.524	FALSE
10	2010-04-23	66.42	3.05	NA	NA	NA	NA	NA	126.4713333	9.524	FALSE
10	2010-04-30	69.76	3.105	NA	NA	NA	NA	NA	126.3805667	9.524	FALSE
10	2010-05-07	71.06	3.127	NA	NA	NA	NA	NA	126.2898	9.524	FALSE
10	2010-05-14	73.88	3.145	NA	NA	NA	NA	NA	126.2085484	9.524	FALSE
10	2010-05-21	78.32	3.12	NA	NA	NA	NA	NA	126.1843871	9.524	FALSE
10	2010-05-28	76.67	3.058	NA	NA	NA	NA	NA	126.1602258	9.524	FALSE
10	2010-06-04	82.82	2.941	NA	NA	NA	NA	NA	126.1360645	9.524	FALSE
10	2010-06-11	89.67	3.057	NA	NA	NA	NA	NA	126.1119032	9.524	FALSE
10	2010-06-18	83.49	2.935	NA	NA	NA	NA	NA	126.114	9.524	FALSE
10	2010-06-25	90.32	3.084	NA	NA	NA	NA	NA	126.1266	9.524	FALSE
10	2010-07-02	92.89	2.978	NA	NA	NA	NA	NA	126.1392	9.199	FALSE
10	2010-07-09	91.03	3.1	NA	NA	NA	NA	NA	126.1518	9.199	FALSE
10	2010-07-16	91.8	2.971	NA	NA	NA	NA	NA	126.1498065	9.199	FALSE
10	2010-07-23	88.44	3.112	NA	NA	NA	NA	NA	126.1283548	9.199	FALSE
10	2010-07-30	85.03	3.017	NA	NA	NA	NA	NA	126.1069032	9.199	FALSE
10	2010-08-06	86.13	3.123	NA	NA	NA	NA	NA	126.0854516	9.199	FALSE
10	2010-08-13	88.37	3.049	NA	NA	NA	NA	NA	126.064	9.199	FALSE
10	2010-08-20	89.88	3.041	NA	NA	NA	NA	NA	126.0766452	9.199	FALSE
10	2010-08-27	84.99	3.022	NA	NA	NA	NA	NA	126.0892903	9.199	FALSE
10	2010-09-03	83.8	3.087	NA	NA	NA	NA	NA	126.1019355	9.199	FALSE
10	2010-09-10	84.04	2.961	NA	NA	NA	NA	NA	126.1145806	9.199	TRUE
10	2010-09-17	85.52	3.028	NA	NA	NA	NA	NA	126.1454667	9.199	FALSE
10	2010-09-24	85.75	2.939	NA	NA	NA	NA	NA	126.1900333	9.199	FALSE
10	2010-10-01	86.01	3.001	NA	NA	NA	NA	NA	126.2346	9.003	FALSE
10	2010-10-08	77.04	2.924	NA	NA	NA	NA	NA	126.2791667	9.003	FALSE
10	2010-10-15	75.48	3.08	NA	NA	NA	NA	NA	126.3266774	9.003	FALSE
10	2010-10-22	68.12	3.014	NA	NA	NA	NA	NA	126.3815484	9.003	FALSE
10	2010-10-29	68.76	3.13	NA	NA	NA	NA	NA	126.4364194	9.003	FALSE
10	2010-11-05	71.04	3.009	NA	NA	NA	NA	NA	126.4912903	9.003	FALSE
10	2010-11-12	61.24	3.13	NA	NA	NA	NA	NA	126.5461613	9.003	FALSE
10	2010-11-19	58.83	3.047	NA	NA	NA	NA	NA	126.6072	9.003	FALSE
10	2010-11-26	55.33	3.162	NA	NA	NA	NA	NA	126.6692667	9.003	TRUE
10	2010-12-03	51.17	3.041	NA	NA	NA	NA	NA	126.7313333	9.003	FALSE
10	2010-12-10	60.51	3.091	NA	NA	NA	NA	NA	126.7934	9.003	FALSE
10	2010-12-17	59.15	3.125	NA	NA	NA	NA	NA	126.8794839	9.003	FALSE
10	2010-12-24	57.06	3.236	NA	NA	NA	NA	NA	126.9835806	9.003	FALSE
10	2010-12-31	49.67	3.148	NA	NA	NA	NA	NA	127.0876774	9.003	TRUE
10	2011-01-07	43.43	3.287	NA	NA	NA	NA	NA	127.1917742	8.744	FALSE
10	2011-01-14	49.98	3.312	NA	NA	NA	NA	NA	127.3009355	8.744	FALSE
10	2011-01-21	56.75	3.336	NA	NA	NA	NA	NA	127.4404839	8.744	FALSE
10	2011-01-28	53.03	3.231	NA	NA	NA	NA	NA	127.5800323	8.744	FALSE
10	2011-02-04	44.88	3.348	NA	NA	NA	NA	NA	127.7195806	8.744	FALSE
10	2011-02-11	51.51	3.381	NA	NA	NA	NA	NA	127.859129	8.744	TRUE
10	2011-02-18	61.77	3.43	NA	NA	NA	NA	NA	127.99525	8.744	FALSE
10	2011-02-25	53.59	3.398	NA	NA	NA	NA	NA	128.13	8.744	FALSE
10	2011-03-04	56.96	3.674	NA	NA	NA	NA	NA	128.26475	8.744	FALSE
10	2011-03-11	64.22	3.63	NA	NA	NA	NA	NA	128.3995	8.744	FALSE
10	2011-03-18	70.12	3.892	NA	NA	NA	NA	NA	128.5121935	8.744	FALSE
10	2011-03-25	62.53	3.716	NA	NA	NA	NA	NA	128.6160645	8.744	FALSE
10	2011-04-01	67.64	3.772	NA	NA	NA	NA	NA	128.7199355	8.494	FALSE
10	2011-04-08	73.03	3.818	NA	NA	NA	NA	NA	128.8238065	8.494	FALSE
10	2011-04-15	61.05	4.089	NA	NA	NA	NA	NA	128.9107333	8.494	FALSE
10	2011-04-22	75.93	3.917	NA	NA	NA	NA	NA	128.9553	8.494	FALSE
10	2011-04-29	73.38	4.151	NA	NA	NA	NA	NA	128.9998667	8.494	FALSE
10	2011-05-06	73.56	4.193	NA	NA	NA	NA	NA	129.0444333	8.494	FALSE
10	2011-05-13	74.04	4.202	NA	NA	NA	NA	NA	129.089	8.494	FALSE
10	2011-05-20	72.62	3.99	NA	NA	NA	NA	NA	129.0756774	8.494	FALSE
10	2011-05-27	78.62	3.933	NA	NA	NA	NA	NA	129.0623548	8.494	FALSE
10	2011-06-03	81.87	3.893	NA	NA	NA	NA	NA	129.0490323	8.494	FALSE
10	2011-06-10	84.57	3.981	NA	NA	NA	NA	NA	129.0357097	8.494	FALSE
10	2011-06-17	87.96	3.935	NA	NA	NA	NA	NA	129.0432	8.494	FALSE
10	2011-06-24	90.69	3.807	NA	NA	NA	NA	NA	129.0663	8.494	FALSE
10	2011-07-01	95.36	3.842	NA	NA	NA	NA	NA	129.0894	8.257	FALSE
10	2011-07-08	88.57	3.793	NA	NA	NA	NA	NA	129.1125	8.257	FALSE
10	2011-07-15	86.01	3.779	NA	NA	NA	NA	NA	129.1338387	8.257	FALSE
10	2011-07-22	88.59	3.697	NA	NA	NA	NA	NA	129.1507742	8.257	FALSE
10	2011-07-29	86.75	3.694	NA	NA	NA	NA	NA	129.1677097	8.257	FALSE
10	2011-08-05	89.8	3.803	NA	NA	NA	NA	NA	129.1846452	8.257	FALSE
10	2011-08-12	85.61	3.794	NA	NA	NA	NA	NA	129.2015806	8.257	FALSE
10	2011-08-19	87.4	3.743	NA	NA	NA	NA	NA	129.2405806	8.257	FALSE
10	2011-08-26	91.59	3.663	NA	NA	NA	NA	NA	129.2832581	8.257	FALSE
10	2011-09-02	91.61	3.798	NA	NA	NA	NA	NA	129.3259355	8.257	FALSE
10	2011-09-09	89.06	3.771	NA	NA	NA	NA	NA	129.3686129	8.257	TRUE
10	2011-09-16	77.49	3.784	NA	NA	NA	NA	NA	129.4306	8.257	FALSE
10	2011-09-23	82.51	3.789	NA	NA	NA	NA	NA	129.5183333	8.257	FALSE
10	2011-09-30	82.27	3.877	NA	NA	NA	NA	NA	129.6060667	8.257	FALSE
10	2011-10-07	75.01	3.827	NA	NA	NA	NA	NA	129.6938	7.874	FALSE
10	2011-10-14	70.27	3.698	NA	NA	NA	NA	NA	129.7706452	7.874	FALSE
10	2011-10-21	77.91	3.842	NA	NA	NA	NA	NA	129.7821613	7.874	FALSE
10	2011-10-28	72.79	3.843	NA	NA	NA	NA	NA	129.7936774	7.874	FALSE
10	2011-11-04	68.57	3.828	NA	NA	NA	NA	NA	129.8051935	7.874	FALSE
10	2011-11-11	55.28	3.677	13444.17	14909.99	752.18	4320.22	5896.3	129.8167097	7.874	FALSE
10	2011-11-18	58.97	3.669	3886.23	708.7	115.18	695.54	9141.32	129.8268333	7.874	FALSE
10	2011-11-25	60.68	3.76	174.72	329	141630.61	79	1009.98	129.8364	7.874	TRUE
10	2011-12-02	57.29	3.701	7772.17	240	4737.51	6615.5	36360.42	129.8459667	7.874	FALSE
10	2011-12-09	42.58	3.644	7010.08	74.24	1019.36	5124.86	9458.28	129.8555333	7.874	FALSE
10	2011-12-16	50.53	3.489	2200.27	337.44	1203.16	158.52	3475.95	129.8980645	7.874	FALSE
10	2011-12-23	48.36	3.541	300.02	77.73	2432.01	108.37	4078.21	129.9845484	7.874	FALSE
10	2011-12-30	48.92	3.428	7676.36	104519.54	179.82	1573.87	3732.93	130.0710323	7.874	TRUE
10	2012-01-06	59.85	3.443	7737.75	38456.09	39.72	305.2	5408.08	130.1575161	7.545	FALSE
10	2012-01-13	51	3.477	5203.77	14424.42	1.38	597.55	5659.57	130.244	7.545	FALSE
10	2012-01-20	54.51	3.66	2972.31	3286.44	1	644.03	5331.52	130.2792258	7.545	FALSE
10	2012-01-27	53.59	3.675	3242.59	1646.86	NA	45.8	1691.83	130.3144516	7.545	FALSE
10	2012-02-03	56.85	3.543	42468.4	1985.73	174.33	33345.34	5609.77	130.3496774	7.545	FALSE
10	2012-02-10	55.73	3.722	8414.22	861.38	66.96	6806.11	5723	130.3849032	7.545	TRUE
10	2012-02-17	54.12	3.781	20174.89	8935.08	10.8	6330.02	12821.24	130.4546207	7.545	FALSE
10	2012-02-24	56.02	3.95	13929.09	4614.67	NA	596.5	6528.31	130.5502069	7.545	FALSE
10	2012-03-02	57.62	3.882	22685.06	152.91	48.76	5831.75	2808.95	130.6457931	7.545	FALSE
10	2012-03-09	57.65	3.963	11265.62	7.9	14.95	919.45	2473.83	130.7413793	7.545	FALSE
10	2012-03-16	62.11	4.273	3977.45	-10.5	6.03	1928.5	2273.92	130.8261935	7.545	FALSE
10	2012-03-23	56.54	4.288	4034.35	3.1	4.08	480.89	2194.51	130.8966452	7.545	FALSE
10	2012-03-30	67.92	4.294	7388.74	7.8	NA	574.87	4035.49	130.9670968	7.545	FALSE
10	2012-04-06	65.99	4.282	9256	NA	23.74	4802.15	8553.67	131.0375484	7.382	FALSE
10	2012-04-13	70.28	4.254	7299.64	10818.3	27.47	3675.97	1148.04	131.108	7.382	FALSE
10	2012-04-20	67.75	4.111	4973.95	4561.31	5.17	1953.72	3653.48	131.1173333	7.382	FALSE
10	2012-04-27	80.11	4.088	3444.43	1.5	3.39	124.18	2906.22	131.1266667	7.382	FALSE
10	2012-05-04	77.02	4.058	18275.88	NA	21.31	4872.45	2722.29	131.136	7.382	FALSE
10	2012-05-11	76.03	4.186	10837.25	NA	105.67	4736.02	2747.36	131.1453333	7.382	FALSE
10	2012-05-18	85.19	4.308	9630.62	NA	9.46	972.85	2986.24	131.0983226	7.382	FALSE
10	2012-05-25	86.03	4.127	7786.58	NA	712.2	1701.28	3214.55	131.0287742	7.382	FALSE
10	2012-06-01	80.06	4.277	11614.41	NA	172.39	2945.55	1528.02	130.9592258	7.382	FALSE
10	2012-06-08	86.87	4.103	7184.69	31	338.26	637.39	5399.57	130.8896774	7.382	FALSE
10	2012-06-15	88.58	4.144	6017.71	18.8	41.99	2052.91	4250.19	130.8295333	7.382	FALSE
10	2012-06-22	89.92	4.014	7684.55	12.6	1.17	3375.65	7210.53	130.7929	7.382	FALSE
10	2012-06-29	91.36	3.875	3339.88	22	NA	1119.45	3710.52	130.7562667	7.382	FALSE
10	2012-07-06	86.87	3.666	12644.88	11.2	4.12	5763.56	4746.94	130.7196333	7.17	FALSE
10	2012-07-13	89.8	3.723	7069.25	5	0.32	8194.36	1372.82	130.683	7.17	FALSE
10	2012-07-20	84.45	3.589	6596.8	-1.6	44.6	4275.27	10650.28	130.7012903	7.17	FALSE
10	2012-07-27	83.98	3.769	9511.34	NA	8.87	16376.33	3062.22	130.7195806	7.17	FALSE
10	2012-08-03	84.76	3.595	37194.44	NA	53.4	21623.93	2549.27	130.737871	7.17	FALSE
10	2012-08-10	90.78	3.811	15282.47	NA	58.8	5537.01	14827.71	130.7561613	7.17	FALSE
10	2012-08-17	88.83	4.002	4407.9	0	7.2	3037.56	3717.52	130.7909677	7.17	FALSE
10	2012-08-24	82.5	4.055	11322.69	NA	34	6602.59	7256.22	130.8381613	7.17	FALSE
10	2012-08-31	86.97	3.886	26218.85	NA	68.24	12440.51	3544.68	130.8853548	7.17	FALSE
10	2012-09-07	83.07	4.124	11848.88	20	47.52	3530.47	2552.3	130.9325484	7.17	TRUE
10	2012-09-14	78.47	3.966	10389.14	NA	15.97	4943.53	7618.04	130.9776667	7.17	FALSE
10	2012-09-21	81.93	4.125	11273.56	245.91	27	2976.5	7950.03	131.0103333	7.17	FALSE
10	2012-09-28	82.52	3.966	6091.96	62.82	2.82	3350.88	1751.75	131.043	7.17	FALSE
10	2012-10-05	80.88	4.132	8975.95	NA	46.24	9546.75	7186.77	131.0756667	6.943	FALSE
10	2012-10-12	76.03	4.468	2674.51	NA	10.32	1390.15	8116.13	131.1083333	6.943	FALSE
10	2012-10-19	72.71	4.449	3067.64	NA	53.6	967.02	2705.58	131.1499677	6.943	FALSE
10	2012-10-26	70.5	4.301	9657.93	63.3	100	1925.87	834.57	131.1930968	6.943	FALSE
10	2012-11-02	70.79	4.099	25680.2	6037.06	44.68	17412.04	4223.05	131.2362258	6.943	FALSE
10	2012-11-09	70.28	3.78	9208.4	2501.11	364.14	679.96	6831.32	131.2793548	6.943	FALSE
10	2012-11-16	58.82	3.703	13459	120.76	128.41	1802.25	5503.42	131.3258	6.943	FALSE
10	2012-11-23	63.95	3.759	1789.75	0.1	146394.44	787.24	1005.18	131.3766667	6.943	TRUE
10	2012-11-30	64.13	3.719	4304	NA	8935	175.68	12676.61	131.4275333	6.943	FALSE
10	2012-12-07	61.21	3.668	13613.52	NA	822	3516.91	18831.34	131.4784	6.943	FALSE
10	2012-12-14	53.86	3.597	4548.24	NA	179.56	1772.9	1639.16	131.537	6.943	FALSE
10	2012-12-21	49.79	3.393	5582.35	11	248.02	72.29	3904.43	131.642	6.943	FALSE
10	2012-12-28	50.09	3.48	7810.94	71074.17	618.04	15.47	302.01	131.747	6.943	TRUE
10	2013-01-04	45.01	3.339	2912.56	47440.51	8.96	102.02	3591.51	131.852	6.897	FALSE
10	2013-01-11	49.38	3.542	5044.1	12418.39	4.14	1338.89	2169.24	131.957	6.897	FALSE
10	2013-01-18	40.67	3.545	2985.32	2043	2.74	2.88	2275.88	132.030871	6.897	FALSE
10	2013-01-25	59.76	3.558	2255.78	1790.75	1.7	693.48	1280.81	132.0922903	6.897	FALSE
10	2013-02-01	51.86	3.6	12823.37	683.96	388.4	7973.65	1063.21	132.1537097	6.897	FALSE
10	2013-02-08	57.25	3.795	73407.49	127.12	440.16	37571.17	7891.72	132.215129	6.897	TRUE
10	2013-02-15	45.8	3.612	15135.48	4327.15	35.2	3501.52	7136.52	132.2725714	6.897	FALSE
10	2013-02-22	52.39	4.031	9000.19	4205.69	200.4	1181.68	3176.17	132.3200714	6.897	FALSE
10	2013-03-01	48.17	3.83	17336.83	324.31	2	581.51	1568.74	132.3675714	6.897	FALSE
10	2013-03-08	64.17	4.125	30042.66	349.22	29.14	6969.72	4125.89	132.4150714	6.897	FALSE
10	2013-03-15	62.1	3.885	10158.96	NA	4.66	726.65	1874.34	132.4668065	6.897	FALSE
10	2013-03-22	70.18	4.062	7869.15	NA	2415	2344.35	1336.56	132.529129	6.897	FALSE
10	2013-03-29	68.22	4.016	6681.67	NA	911.28	76.3	2739.61	132.5914516	6.897	FALSE
10	2013-04-05	70.74	3.808	9965.99	4803.63	766.72	3310.09	2541.31	132.6537742	6.791	FALSE
10	2013-04-12	66.61	3.797	7655.94	633.02	70.48	3582.29	2394.07	132.7160968	6.791	FALSE
10	2013-04-19	68.63	3.941	1432.3	5.46	171.64	122.62	655.79	132.7160968	6.791	FALSE
10	2013-04-26	74.61	3.889	2750.99	NA	196.72	39.17	1262.38	132.7160968	6.791	FALSE
10	2013-05-03	78.41	3.671	13083.94	7.06	67.38	6259.16	1768.83	NA	NA	FALSE
10	2013-05-10	74.59	3.689	3601.98	126.94	108.76	1550	4923.66	NA	NA	FALSE
10	2013-05-17	82.47	3.809	11371.4	109.94	10.1	2853.61	3752.87	NA	NA	FALSE
10	2013-05-24	81.57	3.835	7278.55	67	443.99	2456.22	2661	NA	NA	FALSE
10	2013-05-31	82.62	3.829	1843.44	112.12	411.37	102.14	1833.56	NA	NA	FALSE
10	2013-06-07	89.22	3.789	13759.96	146.67	658.36	9118.77	8033.78	NA	NA	FALSE
10	2013-06-14	91.98	3.771	4897.78	157.21	1129.22	2803.41	1657.42	NA	NA	FALSE
10	2013-06-21	90.67	3.766	3929.72	69.48	471.45	5261.84	4708.31	NA	NA	FALSE
10	2013-06-28	90.28	3.781	5894.36	102.74	10.5	5852.61	5474.75	NA	NA	FALSE
10	2013-07-05	93.54	3.753	14076.31	1533.74	523.78	7971.03	1212.02	NA	NA	FALSE
10	2013-07-12	87.18	3.737	5894.71	393.58	38.54	4523.58	2221.85	NA	NA	FALSE
10	2013-07-19	87.09	3.823	7816.71	791.21	165	8330.84	1355.78	NA	NA	FALSE
10	2013-07-26	83.32	3.865	1221.15	936.36	165.5	198.93	1649.64	NA	NA	FALSE
11	2010-02-05	46.04	2.572	NA	NA	NA	NA	NA	214.4248812	7.368	FALSE
11	2010-02-12	48.01	2.548	NA	NA	NA	NA	NA	214.5747916	7.368	TRUE
11	2010-02-19	48.3	2.514	NA	NA	NA	NA	NA	214.6198868	7.368	FALSE
11	2010-02-26	52.79	2.561	NA	NA	NA	NA	NA	214.6475127	7.368	FALSE
11	2010-03-05	53.96	2.625	NA	NA	NA	NA	NA	214.6751386	7.368	FALSE
11	2010-03-12	64.1	2.667	NA	NA	NA	NA	NA	214.7027646	7.368	FALSE
11	2010-03-19	61.51	2.72	NA	NA	NA	NA	NA	214.5301219	7.368	FALSE
11	2010-03-26	58.09	2.732	NA	NA	NA	NA	NA	214.3241011	7.368	FALSE
11	2010-04-02	66.16	2.719	NA	NA	NA	NA	NA	214.1180803	7.343	FALSE
11	2010-04-09	69.57	2.77	NA	NA	NA	NA	NA	213.9120595	7.343	FALSE
11	2010-04-16	67.81	2.808	NA	NA	NA	NA	NA	213.7726889	7.343	FALSE
11	2010-04-23	68.37	2.795	NA	NA	NA	NA	NA	213.7221852	7.343	FALSE
11	2010-04-30	71.13	2.78	NA	NA	NA	NA	NA	213.6716815	7.343	FALSE
11	2010-05-07	75.57	2.835	NA	NA	NA	NA	NA	213.6211778	7.343	FALSE
11	2010-05-14	77.64	2.854	NA	NA	NA	NA	NA	213.6196139	7.343	FALSE
11	2010-05-21	76.97	2.826	NA	NA	NA	NA	NA	213.9116886	7.343	FALSE
11	2010-05-28	79.69	2.759	NA	NA	NA	NA	NA	214.2037634	7.343	FALSE
11	2010-06-04	79.66	2.705	NA	NA	NA	NA	NA	214.4958382	7.343	FALSE
11	2010-06-11	82.81	2.668	NA	NA	NA	NA	NA	214.787913	7.343	FALSE
11	2010-06-18	84.13	2.637	NA	NA	NA	NA	NA	214.7858259	7.343	FALSE
11	2010-06-25	84.5	2.653	NA	NA	NA	NA	NA	214.6660741	7.343	FALSE
11	2010-07-02	83.09	2.669	NA	NA	NA	NA	NA	214.5463222	7.346	FALSE
11	2010-07-09	83.01	2.642	NA	NA	NA	NA	NA	214.4265704	7.346	FALSE
11	2010-07-16	84.9	2.623	NA	NA	NA	NA	NA	214.4176476	7.346	FALSE
11	2010-07-23	84.57	2.608	NA	NA	NA	NA	NA	214.5564968	7.346	FALSE
11	2010-07-30	83.26	2.64	NA	NA	NA	NA	NA	214.695346	7.346	FALSE
11	2010-08-06	86.54	2.627	NA	NA	NA	NA	NA	214.8341952	7.346	FALSE
11	2010-08-13	87.73	2.692	NA	NA	NA	NA	NA	214.9730444	7.346	FALSE
11	2010-08-20	88.93	2.664	NA	NA	NA	NA	NA	214.9314191	7.346	FALSE
11	2010-08-27	87.7	2.619	NA	NA	NA	NA	NA	214.8897938	7.346	FALSE
11	2010-09-03	84.94	2.577	NA	NA	NA	NA	NA	214.8481685	7.346	FALSE
11	2010-09-10	81.93	2.565	NA	NA	NA	NA	NA	214.8065431	7.346	TRUE
11	2010-09-17	83.04	2.582	NA	NA	NA	NA	NA	214.8322484	7.346	FALSE
11	2010-09-24	77.36	2.624	NA	NA	NA	NA	NA	214.9084516	7.346	FALSE
11	2010-10-01	75.11	2.603	NA	NA	NA	NA	NA	214.9846548	7.564	FALSE
11	2010-10-08	68.71	2.633	NA	NA	NA	NA	NA	215.060858	7.564	FALSE
11	2010-10-15	71.46	2.72	NA	NA	NA	NA	NA	215.1293114	7.564	FALSE
11	2010-10-22	72.6	2.725	NA	NA	NA	NA	NA	215.17839	7.564	FALSE
11	2010-10-29	74.21	2.716	NA	NA	NA	NA	NA	215.2274686	7.564	FALSE
11	2010-11-05	64.41	2.689	NA	NA	NA	NA	NA	215.2765472	7.564	FALSE
11	2010-11-12	63.74	2.728	NA	NA	NA	NA	NA	215.3256258	7.564	FALSE
11	2010-11-19	58.63	2.771	NA	NA	NA	NA	NA	215.2074519	7.564	FALSE
11	2010-11-26	69.9	2.735	NA	NA	NA	NA	NA	215.0614025	7.564	TRUE
11	2010-12-03	55.9	2.708	NA	NA	NA	NA	NA	214.9153531	7.564	FALSE
11	2010-12-10	53.33	2.843	NA	NA	NA	NA	NA	214.7693037	7.564	FALSE
11	2010-12-17	54.63	2.869	NA	NA	NA	NA	NA	214.704919	7.564	FALSE
11	2010-12-24	59.33	2.886	NA	NA	NA	NA	NA	214.7017828	7.564	FALSE
11	2010-12-31	55.03	2.943	NA	NA	NA	NA	NA	214.6986466	7.564	TRUE
11	2011-01-07	54.43	2.976	NA	NA	NA	NA	NA	214.6955104	7.551	FALSE
11	2011-01-14	45.34	2.983	NA	NA	NA	NA	NA	214.7470729	7.551	FALSE
11	2011-01-21	51.51	3.016	NA	NA	NA	NA	NA	215.1268275	7.551	FALSE
11	2011-01-28	51.04	3.01	NA	NA	NA	NA	NA	215.5065821	7.551	FALSE
11	2011-02-04	47.17	2.989	NA	NA	NA	NA	NA	215.8863367	7.551	FALSE
11	2011-02-11	44.61	3.022	NA	NA	NA	NA	NA	216.2660913	7.551	TRUE
11	2011-02-18	61.5	3.045	NA	NA	NA	NA	NA	216.5843571	7.551	FALSE
11	2011-02-25	68.74	3.065	NA	NA	NA	NA	NA	216.8780275	7.551	FALSE
11	2011-03-04	66.5	3.288	NA	NA	NA	NA	NA	217.1716979	7.551	FALSE
11	2011-03-11	63.29	3.459	NA	NA	NA	NA	NA	217.4653683	7.551	FALSE
11	2011-03-18	70.17	3.488	NA	NA	NA	NA	NA	217.7235226	7.551	FALSE
11	2011-03-25	73.74	3.473	NA	NA	NA	NA	NA	217.9674705	7.551	FALSE
11	2011-04-01	69.1	3.524	NA	NA	NA	NA	NA	218.2114184	7.574	FALSE
11	2011-04-08	73.57	3.622	NA	NA	NA	NA	NA	218.4553663	7.574	FALSE
11	2011-04-15	76.64	3.743	NA	NA	NA	NA	NA	218.6788642	7.574	FALSE
11	2011-04-22	78.31	3.807	NA	NA	NA	NA	NA	218.851237	7.574	FALSE
11	2011-04-29	79.97	3.81	NA	NA	NA	NA	NA	219.0236099	7.574	FALSE
11	2011-05-06	71.39	3.906	NA	NA	NA	NA	NA	219.1959827	7.574	FALSE
11	2011-05-13	80.93	3.899	NA	NA	NA	NA	NA	219.3683556	7.574	FALSE
11	2011-05-20	76.97	3.907	NA	NA	NA	NA	NA	219.127216	7.574	FALSE
11	2011-05-27	85.61	3.786	NA	NA	NA	NA	NA	218.8860765	7.574	FALSE
11	2011-06-03	86.14	3.699	NA	NA	NA	NA	NA	218.6449369	7.574	FALSE
11	2011-06-10	85.79	3.648	NA	NA	NA	NA	NA	218.4037974	7.574	FALSE
11	2011-06-17	87.9	3.637	NA	NA	NA	NA	NA	218.3551748	7.574	FALSE
11	2011-06-24	86.13	3.594	NA	NA	NA	NA	NA	218.45094	7.574	FALSE
11	2011-07-01	86.43	3.524	NA	NA	NA	NA	NA	218.5467052	7.567	FALSE
11	2011-07-08	87.17	3.48	NA	NA	NA	NA	NA	218.6424704	7.567	FALSE
11	2011-07-15	88.3	3.575	NA	NA	NA	NA	NA	218.7275216	7.567	FALSE
11	2011-07-22	87.8	3.651	NA	NA	NA	NA	NA	218.7857881	7.567	FALSE
11	2011-07-29	89.46	3.682	NA	NA	NA	NA	NA	218.8440545	7.567	FALSE
11	2011-08-05	90.04	3.684	NA	NA	NA	NA	NA	218.9023209	7.567	FALSE
11	2011-08-12	90.3	3.638	NA	NA	NA	NA	NA	218.9605873	7.567	FALSE
11	2011-08-19	89.51	3.554	NA	NA	NA	NA	NA	219.023271	7.567	FALSE
11	2011-08-26	89.09	3.523	NA	NA	NA	NA	NA	219.0866908	7.567	FALSE
11	2011-09-02	91.44	3.533	NA	NA	NA	NA	NA	219.1501106	7.567	FALSE
11	2011-09-09	84.91	3.546	NA	NA	NA	NA	NA	219.2135305	7.567	TRUE
11	2011-09-16	85.11	3.526	NA	NA	NA	NA	NA	219.3972867	7.567	FALSE
11	2011-09-23	82.14	3.467	NA	NA	NA	NA	NA	219.7414914	7.567	FALSE
11	2011-09-30	84.4	3.355	NA	NA	NA	NA	NA	220.085696	7.567	FALSE
11	2011-10-07	76.97	3.285	NA	NA	NA	NA	NA	220.4299007	7.197	FALSE
11	2011-10-14	75.56	3.274	NA	NA	NA	NA	NA	220.7486167	7.197	FALSE
11	2011-10-21	70.91	3.353	NA	NA	NA	NA	NA	220.9144005	7.197	FALSE
11	2011-10-28	72.66	3.372	NA	NA	NA	NA	NA	221.0801842	7.197	FALSE
11	2011-11-04	61.13	3.332	NA	NA	NA	NA	NA	221.245968	7.197	FALSE
11	2011-11-11	64.2	3.297	9134.39	10126.19	473.38	2206.22	6338.3	221.4117517	7.197	FALSE
11	2011-11-18	66.17	3.308	10941.05	222.94	263.1	404.05	8885.3	221.6432852	7.197	FALSE
11	2011-11-25	70.03	3.236	531.09	74.35	71081.98	3	1676.85	221.9011185	7.197	TRUE
11	2011-12-02	56.89	3.172	7019.2	97.47	2917.09	3648.95	28803.28	222.1589519	7.197	FALSE
11	2011-12-09	50.63	3.158	4923.89	36	525.03	2598.36	8696.45	222.4167852	7.197	FALSE
11	2011-12-16	59.69	3.159	1812.02	143.06	592.44	669.07	4900.25	222.6426418	7.197	FALSE
11	2011-12-23	54.29	3.112	515.57	11.23	964.31	NA	3429.82	222.8258628	7.197	FALSE
11	2011-12-30	48.86	3.129	4241.32	58046.41	239.33	78.09	586.72	223.0090839	7.197	TRUE
11	2012-01-06	54.44	3.157	5107.29	32305.3	144.66	530.55	6004.19	223.1923049	6.833	FALSE
11	2012-01-13	53.1	3.261	7153.87	4831.34	39.14	590.68	8698.99	223.3755259	6.833	FALSE
11	2012-01-20	56.43	3.268	2421.89	1803.64	37.76	297.73	2282.23	223.4700552	6.833	FALSE
11	2012-01-27	58.36	3.29	708.33	1631.94	49.3	3	2116.1	223.5645845	6.833	FALSE
11	2012-02-03	60.24	3.36	50909.18	1957.49	137.23	37091.67	6418.36	223.6591137	6.833	FALSE
11	2012-02-10	52.23	3.409	12424.72	4575.75	81.74	8932.68	6987.67	223.753643	6.833	TRUE
11	2012-02-17	52.77	3.51	10256.46	9792.52	24.82	4060.54	2418.36	223.9170153	6.833	FALSE
11	2012-02-24	61.11	3.555	17546.88	7531.48	0.5	3698.03	12656.68	224.1320199	6.833	FALSE
11	2012-03-02	62.61	3.63	16404.25	1191.27	7.03	11524.7	4400.35	224.3470245	6.833	FALSE
11	2012-03-09	61.44	3.669	7634.94	379.04	3.5	1251.85	6147.5	224.5620291	6.833	FALSE
11	2012-03-16	64.21	3.734	7073.59	224.43	4.19	3164.68	2438.5	224.7166953	6.833	FALSE
11	2012-03-23	67.16	3.787	7359.11	297.23	2.04	558.46	3588.44	224.7909104	6.833	FALSE
11	2012-03-30	70.23	3.845	7438.04	190.98	1	1345.08	3504	224.8651254	6.833	FALSE
11	2012-04-06	74.19	3.891	10760.37	NA	45.34	4048.21	5596.73	224.9393405	6.664	FALSE
11	2012-04-13	72.74	3.891	8906.38	4722.18	9.86	1412.83	2772.79	225.0135556	6.664	FALSE
11	2012-04-20	71.97	3.877	7906.21	68.22	1.44	393.55	4854.79	225.0689541	6.664	FALSE
11	2012-04-27	73.4	3.814	1824.41	1.41	1.48	NA	5826.68	225.1243526	6.664	FALSE
11	2012-05-04	79.07	3.749	17975.32	NA	160.84	9298.85	4109.98	225.1797511	6.664	FALSE
11	2012-05-11	75.13	3.688	15656.23	NA	21.7	4600.43	3707.51	225.2351496	6.664	FALSE
11	2012-05-18	72.53	3.63	4622.9	NA	9.22	479.55	4109.33	225.2512024	6.664	FALSE
11	2012-05-25	78.44	3.561	15143.06	NA	984.13	2938.13	5495.44	225.2515168	6.664	FALSE
11	2012-06-01	81.67	3.501	8172.36	79.6	126.72	1785.38	4232.48	225.2518313	6.664	FALSE
11	2012-06-08	82.1	3.452	11984.13	191.4	78.65	2768.31	6358.77	225.2521458	6.664	FALSE
11	2012-06-15	84.97	3.393	7018	247.6	0.15	2876.5	4951.58	225.2644795	6.664	FALSE
11	2012-06-22	83.26	3.346	8329.88	278.6	1.98	1726.99	6103.42	225.3068615	6.664	FALSE
11	2012-06-29	87.86	3.286	4430.73	219.8	NA	1799.43	6504.38	225.3492435	6.664	FALSE
11	2012-07-06	83.44	3.227	8324.1	125.6	88.73	6101.75	4603.06	225.3916254	6.334	FALSE
11	2012-07-13	82.46	3.256	7783.03	105.95	34.8	4778.55	2445.82	225.4340074	6.334	FALSE
11	2012-07-20	82.41	3.311	2874.78	140.22	44.95	3689.47	6187.32	225.4438827	6.334	FALSE
11	2012-07-27	85.43	3.407	2799.14	97.58	5.64	2364.95	1897.08	225.4537579	6.334	FALSE
11	2012-08-03	86.94	3.417	21974.47	173.58	25.5	22778.65	6172.69	225.4636332	6.334	FALSE
11	2012-08-10	86.21	3.494	16812.92	128.54	8.74	4764.33	4098.22	225.4735085	6.334	FALSE
11	2012-08-17	87.73	3.571	6844.78	209.26	0.04	1235.79	2254.08	225.5558664	6.334	FALSE
11	2012-08-24	83.17	3.62	3936.04	74.16	102.55	1673.59	4930.02	225.6925864	6.334	FALSE
11	2012-08-31	86.49	3.638	16650.73	120	45	7575.93	6689.78	225.8293063	6.334	FALSE
11	2012-09-07	85.17	3.73	14597.86	56	45.05	3235.27	2855.68	225.9660263	6.334	TRUE
11	2012-09-14	79.61	3.717	7571.95	32.98	19.52	707.47	8664.16	226.1122067	6.334	FALSE
11	2012-09-21	73.64	3.721	6267.79	159.46	12	838.95	9194.37	226.3151496	6.334	FALSE
11	2012-09-28	77.67	3.666	7694.84	51.91	5.2	1653.38	3211.84	226.5180926	6.334	FALSE
11	2012-10-05	73.37	3.617	5635.1	NA	27.94	1754.56	5473.9	226.7210356	6.034	FALSE
11	2012-10-12	69.94	3.601	2345.03	NA	22.95	271.93	13035.68	226.9239785	6.034	FALSE
11	2012-10-19	73.77	3.594	2344.65	NA	153.97	409.53	2739.63	226.9688442	6.034	FALSE
11	2012-10-26	74.26	3.506	4115.64	147.27	153	1060.9	3936.2	226.9873637	6.034	FALSE
11	2012-11-02	62.23	3.386	17795.33	6233.15	44.62	12979.82	3359.51	227.0058832	6.034	FALSE
11	2012-11-09	68.71	3.314	10591.76	1860.93	214.24	1144.92	4599.73	227.0244026	6.034	FALSE
11	2012-11-16	60.8	3.252	12103.43	48.93	58.93	2113.4	8327.81	227.0569237	6.034	FALSE
11	2012-11-23	61.69	3.211	1875.86	0.13	82490.58	529.16	636.43	227.1081136	6.034	TRUE
11	2012-11-30	58.36	3.207	2302.4	0.03	7756.82	87.75	6745.14	227.1593035	6.034	FALSE
11	2012-12-07	66.39	3.198	8922.92	NA	520	1939.53	16327.19	227.2104933	6.034	FALSE
11	2012-12-14	55.46	3.168	2299.38	NA	179	11.94	2687.63	227.2717348	6.034	FALSE
11	2012-12-21	59.94	3.098	3403.69	82.92	176.74	6.44	1303.99	227.3932855	6.034	FALSE
11	2012-12-28	52.26	3.108	15963.84	38545.15	474.72	3.8	3974.11	227.5148363	6.034	TRUE
11	2013-01-04	46.5	3.161	3542.8	37018.68	20.1	43.65	6484.05	227.6363871	6.108	FALSE
11	2013-01-11	50.33	3.243	4086.34	19143.47	2.17	832.97	3878.6	227.7579379	6.108	FALSE
11	2013-01-18	49.67	3.237	3645.01	2343.34	2.04	9.87	3570.37	227.7893692	6.108	FALSE
11	2013-01-25	58.53	3.227	1743.87	2148.31	NA	47.22	6828.36	227.7847527	6.108	FALSE
11	2013-02-01	62.76	3.244	16795.1	1889.47	453	24051.21	5579.09	227.7801362	6.108	FALSE
11	2013-02-08	63.06	3.417	80498.65	820.68	381.3	33918.18	7040.6	227.7755197	6.108	TRUE
11	2013-02-15	57.91	3.475	11957.9	4038.96	1	4259.34	4572.33	227.814	6.108	FALSE
11	2013-02-22	60.17	3.597	8811.59	9277.29	0.8	282.89	5538.26	227.9602222	6.108	FALSE
11	2013-03-01	54.59	3.711	8318.67	1004.38	2.4	52.46	4238.36	228.1064444	6.108	FALSE
11	2013-03-08	58	3.658	30094.95	413.21	39.11	7152.47	4030.5	228.2526667	6.108	FALSE
11	2013-03-15	61.93	3.622	6478.45	NA	7.33	792.11	1873.16	228.3819613	6.108	FALSE
11	2013-03-22	69.6	3.611	11838.93	NA	641	3518	2144.12	228.4689369	6.108	FALSE
11	2013-03-29	59.94	3.606	8598.57	NA	545.42	74.56	2641.34	228.5559125	6.108	FALSE
11	2013-04-05	65.49	3.583	13814.88	9023.25	695.55	243.54	3529.04	228.6428882	5.999	FALSE
11	2013-04-12	66.76	3.529	8091.82	3309.69	89.66	1924.7	4398.53	228.7298638	5.999	FALSE
11	2013-04-19	70.87	3.451	3808.66	-15.45	142.7	529.99	2742.75	228.7298638	5.999	FALSE
11	2013-04-26	64.49	3.417	1212.55	NA	98.4	54.64	2460.41	228.7298638	5.999	FALSE
11	2013-05-03	69.56	3.386	7146.86	52	90.39	1475.16	2336.52	NA	NA	FALSE
11	2013-05-10	68.51	3.392	14558.09	936.9	57.53	4577.68	11169.69	NA	NA	FALSE
11	2013-05-17	75.27	3.454	9700.29	903.94	4.4	1438.39	7241.75	NA	NA	FALSE
11	2013-05-24	80.16	3.494	8267.2	569.76	451.66	1323.59	3336.3	NA	NA	FALSE
11	2013-05-31	78.14	3.466	3860.6	66.2	657.91	55.12	1506.84	NA	NA	FALSE
11	2013-06-07	79	3.439	14283.15	590.34	349.94	8285.11	8180.74	NA	NA	FALSE
11	2013-06-14	78.19	3.431	7858.76	704.05	445.61	2701.17	3797.25	NA	NA	FALSE
11	2013-06-21	82.04	3.479	9399.84	288.85	262.7	4429.14	6401.08	NA	NA	FALSE
11	2013-06-28	83.97	3.495	5054.81	534.72	90.31	2562.24	3437.51	NA	NA	FALSE
11	2013-07-05	82.39	3.422	14356.75	3636.7	1463.56	12945.68	3628.67	NA	NA	FALSE
[truncated: 6,191 more rows]
