# Supplementary material for: A transformer-based framework for enterprise sales forecasting
Source: PeerJ Comput Sci. 2024 Nov 21;10:e2503. doi: 10.7717/peerj-cs.2503 (PMC11622836; doi:10.7717/peerj-cs.2503)
Supplement: Supplemental Information 1 [file peerj-cs-10-2503-s001.zip › data/train.csv]

Store	Dept	Date	Weekly_Sales	IsHoliday
1	1	2010-02-05	24924.5	FALSE
1	1	2010-02-12	46039.49	TRUE
1	1	2010-02-19	41595.55	FALSE
1	1	2010-02-26	19403.54	FALSE
1	1	2010-03-05	21827.9	FALSE
1	1	2010-03-12	21043.39	FALSE
1	1	2010-03-19	22136.64	FALSE
1	1	2010-03-26	26229.21	FALSE
1	1	2010-04-02	57258.43	FALSE
1	1	2010-04-09	42960.91	FALSE
1	1	2010-04-16	17596.96	FALSE
1	1	2010-04-23	16145.35	FALSE
1	1	2010-04-30	16555.11	FALSE
1	1	2010-05-07	17413.94	FALSE
1	1	2010-05-14	18926.74	FALSE
1	1	2010-05-21	14773.04	FALSE
1	1	2010-05-28	15580.43	FALSE
1	1	2010-06-04	17558.09	FALSE
1	1	2010-06-11	16637.62	FALSE
1	1	2010-06-18	16216.27	FALSE
1	1	2010-06-25	16328.72	FALSE
1	1	2010-07-02	16333.14	FALSE
1	1	2010-07-09	17688.76	FALSE
1	1	2010-07-16	17150.84	FALSE
1	1	2010-07-23	15360.45	FALSE
1	1	2010-07-30	15381.82	FALSE
1	1	2010-08-06	17508.41	FALSE
1	1	2010-08-13	15536.4	FALSE
1	1	2010-08-20	15740.13	FALSE
1	1	2010-08-27	15793.87	FALSE
1	1	2010-09-03	16241.78	FALSE
1	1	2010-09-10	18194.74	TRUE
1	1	2010-09-17	19354.23	FALSE
1	1	2010-09-24	18122.52	FALSE
1	1	2010-10-01	20094.19	FALSE
1	1	2010-10-08	23388.03	FALSE
1	1	2010-10-15	26978.34	FALSE
1	1	2010-10-22	25543.04	FALSE
1	1	2010-10-29	38640.93	FALSE
1	1	2010-11-05	34238.88	FALSE
1	1	2010-11-12	19549.39	FALSE
1	1	2010-11-19	19552.84	FALSE
1	1	2010-11-26	18820.29	TRUE
1	1	2010-12-03	22517.56	FALSE
1	1	2010-12-10	31497.65	FALSE
1	1	2010-12-17	44912.86	FALSE
1	1	2010-12-24	55931.23	FALSE
1	1	2010-12-31	19124.58	TRUE
1	1	2011-01-07	15984.24	FALSE
1	1	2011-01-14	17359.7	FALSE
1	1	2011-01-21	17341.47	FALSE
1	1	2011-01-28	18461.18	FALSE
1	1	2011-02-04	21665.76	FALSE
1	1	2011-02-11	37887.17	TRUE
1	1	2011-02-18	46845.87	FALSE
1	1	2011-02-25	19363.83	FALSE
1	1	2011-03-04	20327.61	FALSE
1	1	2011-03-11	21280.4	FALSE
1	1	2011-03-18	20334.23	FALSE
1	1	2011-03-25	20881.1	FALSE
1	1	2011-04-01	20398.09	FALSE
1	1	2011-04-08	23873.79	FALSE
1	1	2011-04-15	28762.37	FALSE
1	1	2011-04-22	50510.31	FALSE
1	1	2011-04-29	41512.39	FALSE
1	1	2011-05-06	20138.19	FALSE
1	1	2011-05-13	17235.15	FALSE
1	1	2011-05-20	15136.78	FALSE
1	1	2011-05-27	15741.6	FALSE
1	1	2011-06-03	16434.15	FALSE
1	1	2011-06-10	15883.52	FALSE
1	1	2011-06-17	14978.09	FALSE
1	1	2011-06-24	15682.81	FALSE
1	1	2011-07-01	15363.5	FALSE
1	1	2011-07-08	16148.87	FALSE
1	1	2011-07-15	15654.85	FALSE
1	1	2011-07-22	15766.6	FALSE
1	1	2011-07-29	15922.41	FALSE
1	1	2011-08-05	15295.55	FALSE
1	1	2011-08-12	14539.79	FALSE
1	1	2011-08-19	14689.24	FALSE
1	1	2011-08-26	14537.37	FALSE
1	1	2011-09-02	15277.27	FALSE
1	1	2011-09-09	17746.68	TRUE
1	1	2011-09-16	18535.48	FALSE
1	1	2011-09-23	17859.3	FALSE
1	1	2011-09-30	18337.68	FALSE
1	1	2011-10-07	20797.58	FALSE
1	1	2011-10-14	23077.55	FALSE
1	1	2011-10-21	23351.8	FALSE
1	1	2011-10-28	31579.9	FALSE
1	1	2011-11-04	39886.06	FALSE
1	1	2011-11-11	18689.54	FALSE
1	1	2011-11-18	19050.66	FALSE
1	1	2011-11-25	20911.25	TRUE
1	1	2011-12-02	25293.49	FALSE
1	1	2011-12-09	33305.92	FALSE
1	1	2011-12-16	45773.03	FALSE
1	1	2011-12-23	46788.75	FALSE
1	1	2011-12-30	23350.88	TRUE
1	1	2012-01-06	16567.69	FALSE
1	1	2012-01-13	16894.4	FALSE
1	1	2012-01-20	18365.1	FALSE
1	1	2012-01-27	18378.16	FALSE
1	1	2012-02-03	23510.49	FALSE
1	1	2012-02-10	36988.49	TRUE
1	1	2012-02-17	54060.1	FALSE
1	1	2012-02-24	20124.22	FALSE
1	1	2012-03-02	20113.03	FALSE
1	1	2012-03-09	21140.07	FALSE
1	1	2012-03-16	22366.88	FALSE
1	1	2012-03-23	22107.7	FALSE
1	1	2012-03-30	28952.86	FALSE
1	1	2012-04-06	57592.12	FALSE
1	1	2012-04-13	34684.21	FALSE
1	1	2012-04-20	16976.19	FALSE
1	1	2012-04-27	16347.6	FALSE
1	1	2012-05-04	17147.44	FALSE
1	1	2012-05-11	18164.2	FALSE
1	1	2012-05-18	18517.79	FALSE
1	1	2012-05-25	16963.55	FALSE
1	1	2012-06-01	16065.49	FALSE
1	1	2012-06-08	17666	FALSE
1	1	2012-06-15	17558.82	FALSE
1	1	2012-06-22	16633.41	FALSE
1	1	2012-06-29	15722.82	FALSE
1	1	2012-07-06	17823.37	FALSE
1	1	2012-07-13	16566.18	FALSE
1	1	2012-07-20	16348.06	FALSE
1	1	2012-07-27	15731.18	FALSE
1	1	2012-08-03	16628.31	FALSE
1	1	2012-08-10	16119.92	FALSE
1	1	2012-08-17	17330.7	FALSE
1	1	2012-08-24	16286.4	FALSE
1	1	2012-08-31	16680.24	FALSE
1	1	2012-09-07	18322.37	TRUE
1	1	2012-09-14	19616.22	FALSE
1	1	2012-09-21	19251.5	FALSE
1	1	2012-09-28	18947.81	FALSE
1	1	2012-10-05	21904.47	FALSE
1	1	2012-10-12	22764.01	FALSE
1	1	2012-10-19	24185.27	FALSE
1	1	2012-10-26	27390.81	FALSE
1	2	2010-02-05	50605.27	FALSE
1	2	2010-02-12	44682.74	TRUE
1	2	2010-02-19	47928.89	FALSE
1	2	2010-02-26	44292.87	FALSE
1	2	2010-03-05	48397.98	FALSE
1	2	2010-03-12	43751.94	FALSE
1	2	2010-03-19	43615.49	FALSE
1	2	2010-03-26	41892.55	FALSE
1	2	2010-04-02	47450.5	FALSE
1	2	2010-04-09	46549.73	FALSE
1	2	2010-04-16	45025.02	FALSE
1	2	2010-04-23	44418.11	FALSE
1	2	2010-04-30	45971.3	FALSE
1	2	2010-05-07	47903.01	FALSE
1	2	2010-05-14	43675.61	FALSE
1	2	2010-05-21	44319.15	FALSE
1	2	2010-05-28	44619.52	FALSE
1	2	2010-06-04	48754.47	FALSE
1	2	2010-06-11	47089.54	FALSE
1	2	2010-06-18	44428.71	FALSE
1	2	2010-06-25	45299.92	FALSE
1	2	2010-07-02	47077.72	FALSE
1	2	2010-07-09	46752.12	FALSE
1	2	2010-07-16	44339.2	FALSE
1	2	2010-07-23	44763.33	FALSE
1	2	2010-07-30	45833.77	FALSE
1	2	2010-08-06	50031.73	FALSE
1	2	2010-08-13	45475.69	FALSE
1	2	2010-08-20	49754.17	FALSE
1	2	2010-08-27	49623.53	FALSE
1	2	2010-09-03	49015.05	FALSE
1	2	2010-09-10	45182.5	TRUE
1	2	2010-09-17	44681.64	FALSE
1	2	2010-09-24	42477.49	FALSE
1	2	2010-10-01	45829.02	FALSE
1	2	2010-10-08	46387.54	FALSE
1	2	2010-10-15	43110.79	FALSE
1	2	2010-10-22	42371.48	FALSE
1	2	2010-10-29	44081.33	FALSE
1	2	2010-11-05	46381.43	FALSE
1	2	2010-11-12	43194.49	FALSE
1	2	2010-11-19	41443.25	FALSE
1	2	2010-11-26	45681.98	TRUE
1	2	2010-12-03	44405.02	FALSE
1	2	2010-12-10	46955.82	FALSE
1	2	2010-12-17	49303.28	FALSE
1	2	2010-12-24	59889.32	FALSE
1	2	2010-12-31	35819.83	TRUE
1	2	2011-01-07	43202.29	FALSE
1	2	2011-01-14	39857.4	FALSE
1	2	2011-01-21	41596.99	FALSE
1	2	2011-01-28	41651.01	FALSE
1	2	2011-02-04	46829.12	FALSE
1	2	2011-02-11	47595.35	TRUE
1	2	2011-02-18	49202.06	FALSE
1	2	2011-02-25	46165.25	FALSE
1	2	2011-03-04	53035.54	FALSE
1	2	2011-03-11	48465.72	FALSE
1	2	2011-03-18	45222.3	FALSE
1	2	2011-03-25	44293.54	FALSE
1	2	2011-04-01	46991.58	FALSE
1	2	2011-04-08	48501.79	FALSE
1	2	2011-04-15	44464.74	FALSE
1	2	2011-04-22	46544.56	FALSE
1	2	2011-04-29	43682.41	FALSE
1	2	2011-05-06	50139.92	FALSE
1	2	2011-05-13	44274.15	FALSE
1	2	2011-05-20	44302.11	FALSE
1	2	2011-05-27	45072.11	FALSE
1	2	2011-06-03	47844.27	FALSE
1	2	2011-06-10	46363.93	FALSE
1	2	2011-06-17	42939.63	FALSE
1	2	2011-06-24	42415.81	FALSE
1	2	2011-07-01	45247.74	FALSE
1	2	2011-07-08	44623.23	FALSE
1	2	2011-07-15	43260.96	FALSE
1	2	2011-07-22	45113.56	FALSE
1	2	2011-07-29	43191.02	FALSE
1	2	2011-08-05	49359.75	FALSE
1	2	2011-08-12	45341.92	FALSE
1	2	2011-08-19	46391.12	FALSE
1	2	2011-08-26	47659.93	FALSE
1	2	2011-09-02	49419.75	FALSE
1	2	2011-09-09	43315.85	TRUE
1	2	2011-09-16	42963.96	FALSE
1	2	2011-09-23	43390.94	FALSE
1	2	2011-09-30	46045.09	FALSE
1	2	2011-10-07	49880.69	FALSE
1	2	2011-10-14	43306.38	FALSE
1	2	2011-10-21	42487.67	FALSE
1	2	2011-10-28	41682.4	FALSE
1	2	2011-11-04	47313.62	FALSE
1	2	2011-11-11	44936.47	FALSE
1	2	2011-11-18	43997.78	FALSE
1	2	2011-11-25	44259.59	TRUE
1	2	2011-12-02	45928.14	FALSE
1	2	2011-12-09	49357.43	FALSE
1	2	2011-12-16	51137.42	FALSE
1	2	2011-12-23	65615.36	FALSE
1	2	2011-12-30	43539.94	TRUE
1	2	2012-01-06	44481.38	FALSE
1	2	2012-01-13	43353.09	FALSE
1	2	2012-01-20	43753.43	FALSE
1	2	2012-01-27	41556.23	FALSE
1	2	2012-02-03	54322.24	FALSE
1	2	2012-02-10	50581.06	TRUE
1	2	2012-02-17	46085.47	FALSE
1	2	2012-02-24	47080.12	FALSE
1	2	2012-03-02	52608.51	FALSE
1	2	2012-03-09	48563.69	FALSE
1	2	2012-03-16	47346.32	FALSE
1	2	2012-03-23	44796.03	FALSE
1	2	2012-03-30	46529.68	FALSE
1	2	2012-04-06	51805.88	FALSE
1	2	2012-04-13	43991.18	FALSE
1	2	2012-04-20	45561.85	FALSE
1	2	2012-04-27	45456.23	FALSE
1	2	2012-05-04	50501.3	FALSE
1	2	2012-05-11	46717.76	FALSE
1	2	2012-05-18	44411.23	FALSE
1	2	2012-05-25	45817.07	FALSE
1	2	2012-06-01	47425.29	FALSE
1	2	2012-06-08	49439.58	FALSE
1	2	2012-06-15	46637.48	FALSE
1	2	2012-06-22	46075	FALSE
1	2	2012-06-29	47629.14	FALSE
1	2	2012-07-06	49771.92	FALSE
1	2	2012-07-13	44411.95	FALSE
1	2	2012-07-20	45108.22	FALSE
1	2	2012-07-27	45008.22	FALSE
1	2	2012-08-03	49424.06	FALSE
1	2	2012-08-10	46729.91	FALSE
1	2	2012-08-17	46350.97	FALSE
1	2	2012-08-24	44972.52	FALSE
1	2	2012-08-31	50995.5	FALSE
1	2	2012-09-07	47344.5	TRUE
1	2	2012-09-14	44493.61	FALSE
1	2	2012-09-21	43541.07	FALSE
1	2	2012-09-28	45784.76	FALSE
1	2	2012-10-05	48577.08	FALSE
1	2	2012-10-12	42112.67	FALSE
1	2	2012-10-19	42354.72	FALSE
1	2	2012-10-26	43134.88	FALSE
1	3	2010-02-05	13740.12	FALSE
1	3	2010-02-12	10887.84	TRUE
1	3	2010-02-19	11523.47	FALSE
1	3	2010-02-26	11135.17	FALSE
1	3	2010-03-05	12275.58	FALSE
1	3	2010-03-12	10123.45	FALSE
1	3	2010-03-19	9001.37	FALSE
1	3	2010-03-26	10366.85	FALSE
1	3	2010-04-02	11157.08	FALSE
1	3	2010-04-09	10179.29	FALSE
1	3	2010-04-16	9226.8	FALSE
1	3	2010-04-23	8868.93	FALSE
1	3	2010-04-30	9337.44	FALSE
1	3	2010-05-07	9372.8	FALSE
1	3	2010-05-14	7919.86	FALSE
1	3	2010-05-21	7813.91	FALSE
1	3	2010-05-28	8412.69	FALSE
1	3	2010-06-04	8001.41	FALSE
1	3	2010-06-11	7742.75	FALSE
1	3	2010-06-18	8201.06	FALSE
1	3	2010-06-25	6591.22	FALSE
1	3	2010-07-02	7857.88	FALSE
1	3	2010-07-09	8112.67	FALSE
1	3	2010-07-16	13751.3	FALSE
1	3	2010-07-23	16930.62	FALSE
1	3	2010-07-30	20915.95	FALSE
1	3	2010-08-06	26719.02	FALSE
1	3	2010-08-13	30640.54	FALSE
1	3	2010-08-20	41101.93	FALSE
1	3	2010-08-27	51159.17	FALSE
1	3	2010-09-03	19081.8	FALSE
1	3	2010-09-10	12134.69	TRUE
1	3	2010-09-17	10722.46	FALSE
1	3	2010-09-24	8097.92	FALSE
1	3	2010-10-01	9775.17	FALSE
1	3	2010-10-08	10081.8	FALSE
1	3	2010-10-15	9735.73	FALSE
1	3	2010-10-22	8614.41	FALSE
1	3	2010-10-29	9283.09	FALSE
1	3	2010-11-05	9825.22	FALSE
1	3	2010-11-12	9146.77	FALSE
1	3	2010-11-19	9202.11	FALSE
1	3	2010-11-26	10706.81	TRUE
1	3	2010-12-03	10856.85	FALSE
1	3	2010-12-10	11219.78	FALSE
1	3	2010-12-17	11986.84	FALSE
1	3	2010-12-24	12080.36	FALSE
1	3	2010-12-31	8266.14	TRUE
1	3	2011-01-07	15808.15	FALSE
1	3	2011-01-14	13275.87	FALSE
1	3	2011-01-21	12532.94	FALSE
1	3	2011-01-28	11983.34	FALSE
1	3	2011-02-04	11012.52	FALSE
1	3	2011-02-11	11428.25	TRUE
1	3	2011-02-18	11724.98	FALSE
1	3	2011-02-25	10473.78	FALSE
1	3	2011-03-04	11039.12	FALSE
1	3	2011-03-11	10689.97	FALSE
1	3	2011-03-18	8148.69	FALSE
1	3	2011-03-25	9049.02	FALSE
1	3	2011-04-01	8734.19	FALSE
1	3	2011-04-08	10417.33	FALSE
1	3	2011-04-15	8212.97	FALSE
1	3	2011-04-22	8468.72	FALSE
1	3	2011-04-29	8653.62	FALSE
1	3	2011-05-06	10420.92	FALSE
1	3	2011-05-13	8732.46	FALSE
1	3	2011-05-20	7939.01	FALSE
1	3	2011-05-27	8120.7	FALSE
1	3	2011-06-03	8853.89	FALSE
1	3	2011-06-10	7508.71	FALSE
1	3	2011-06-17	7658.75	FALSE
1	3	2011-06-24	6165.73	FALSE
1	3	2011-07-01	8070.64	FALSE
1	3	2011-07-08	7366.5	FALSE
1	3	2011-07-15	11578.11	FALSE
1	3	2011-07-22	16069.5	FALSE
1	3	2011-07-29	21331.51	FALSE
1	3	2011-08-05	31248.98	FALSE
1	3	2011-08-12	32148.93	FALSE
1	3	2011-08-19	41603.11	FALSE
1	3	2011-08-26	49775.52	FALSE
1	3	2011-09-02	19604.47	FALSE
1	3	2011-09-09	12778.28	TRUE
1	3	2011-09-16	10412.88	FALSE
1	3	2011-09-23	9755.56	FALSE
1	3	2011-09-30	10434.83	FALSE
1	3	2011-10-07	9977.96	FALSE
1	3	2011-10-14	9870.22	FALSE
1	3	2011-10-21	10136.78	FALSE
1	3	2011-10-28	9421.2	FALSE
1	3	2011-11-04	9189.2	FALSE
1	3	2011-11-11	9959.64	FALSE
1	3	2011-11-18	10104.36	FALSE
1	3	2011-11-25	9317.56	TRUE
1	3	2011-12-02	10146.54	FALSE
1	3	2011-12-09	12955.55	FALSE
1	3	2011-12-16	13180.05	FALSE
1	3	2011-12-23	13667.88	FALSE
1	3	2011-12-30	8848.44	TRUE
1	3	2012-01-06	13926.04	FALSE
1	3	2012-01-13	13822.49	FALSE
1	3	2012-01-20	11702.08	FALSE
1	3	2012-01-27	10613.17	FALSE
1	3	2012-02-03	12485.78	FALSE
1	3	2012-02-10	12388.85	TRUE
1	3	2012-02-17	10237.78	FALSE
1	3	2012-02-24	10502.4	FALSE
1	3	2012-03-02	11387.31	FALSE
1	3	2012-03-09	11925.71	FALSE
1	3	2012-03-16	8845.73	FALSE
1	3	2012-03-23	7910.22	FALSE
1	3	2012-03-30	9129.23	FALSE
1	3	2012-04-06	9335.24	FALSE
1	3	2012-04-13	7927.73	FALSE
1	3	2012-04-20	8647.36	FALSE
1	3	2012-04-27	8635.62	FALSE
1	3	2012-05-04	10655.35	FALSE
1	3	2012-05-11	10342.72	FALSE
1	3	2012-05-18	8609.82	FALSE
1	3	2012-05-25	8345.33	FALSE
1	3	2012-06-01	7175.77	FALSE
1	3	2012-06-08	8614.64	FALSE
1	3	2012-06-15	8016.26	FALSE
1	3	2012-06-22	7301.41	FALSE
1	3	2012-06-29	7577.59	FALSE
1	3	2012-07-06	8473.71	FALSE
1	3	2012-07-13	13126.15	FALSE
1	3	2012-07-20	20126.95	FALSE
1	3	2012-07-27	22716.7	FALSE
1	3	2012-08-03	30331.69	FALSE
1	3	2012-08-10	28257.3	FALSE
1	3	2012-08-17	31905.97	FALSE
1	3	2012-08-24	43712.78	FALSE
1	3	2012-08-31	50701.3	FALSE
1	3	2012-09-07	18368.51	TRUE
1	3	2012-09-14	14288.22	FALSE
1	3	2012-09-21	13403.63	FALSE
1	3	2012-09-28	13085.95	FALSE
1	3	2012-10-05	11676.98	FALSE
1	3	2012-10-12	10487.17	FALSE
1	3	2012-10-19	8548.87	FALSE
1	3	2012-10-26	9350.9	FALSE
1	4	2010-02-05	39954.04	FALSE
1	4	2010-02-12	35351.21	TRUE
1	4	2010-02-19	36826.95	FALSE
1	4	2010-02-26	34660.16	FALSE
1	4	2010-03-05	38086.19	FALSE
1	4	2010-03-12	32668.67	FALSE
1	4	2010-03-19	34118.11	FALSE
1	4	2010-03-26	33872.07	FALSE
1	4	2010-04-02	37809.49	FALSE
1	4	2010-04-09	36174.43	FALSE
1	4	2010-04-16	34740.19	FALSE
1	4	2010-04-23	33806.71	FALSE
1	4	2010-04-30	33437.8	FALSE
1	4	2010-05-07	37168.34	FALSE
1	4	2010-05-14	33657.7	FALSE
1	4	2010-05-21	35571.47	FALSE
1	4	2010-05-28	36380.36	FALSE
1	4	2010-06-04	40548.19	FALSE
1	4	2010-06-11	36579.96	FALSE
1	4	2010-06-18	35059.52	FALSE
1	4	2010-06-25	34454.69	FALSE
1	4	2010-07-02	39773.71	FALSE
1	4	2010-07-09	39781.45	FALSE
1	4	2010-07-16	35234.66	FALSE
1	4	2010-07-23	36624.71	FALSE
1	4	2010-07-30	36419.68	FALSE
1	4	2010-08-06	40973.88	FALSE
1	4	2010-08-13	36461.66	FALSE
1	4	2010-08-20	39706.1	FALSE
1	4	2010-08-27	36404.6	FALSE
1	4	2010-09-03	38321.88	FALSE
1	4	2010-09-10	36603.78	TRUE
1	4	2010-09-17	33999.01	FALSE
1	4	2010-09-24	32497.43	FALSE
1	4	2010-10-01	34912.45	FALSE
1	4	2010-10-08	35772.82	FALSE
1	4	2010-10-15	34693.27	FALSE
1	4	2010-10-22	32902.26	FALSE
1	4	2010-10-29	35202.44	FALSE
1	4	2010-11-05	37980.55	FALSE
1	4	2010-11-12	35008.03	FALSE
1	4	2010-11-19	37078.61	FALSE
1	4	2010-11-26	46201.27	TRUE
1	4	2010-12-03	37110.55	FALSE
1	4	2010-12-10	36364.31	FALSE
1	4	2010-12-17	39154.41	FALSE
1	4	2010-12-24	47893.23	FALSE
1	4	2010-12-31	36913.8	TRUE
1	4	2011-01-07	37947.8	FALSE
1	4	2011-01-14	34393.95	FALSE
1	4	2011-01-21	33735.58	FALSE
1	4	2011-01-28	32905.88	FALSE
1	4	2011-02-04	35870.49	FALSE
1	4	2011-02-11	37373.33	TRUE
1	4	2011-02-18	36479.25	FALSE
1	4	2011-02-25	33677.18	FALSE
1	4	2011-03-04	37943.96	FALSE
1	4	2011-03-11	35229.12	FALSE
1	4	2011-03-18	34863.03	FALSE
1	4	2011-03-25	34813.12	FALSE
1	4	2011-04-01	34451.9	FALSE
1	4	2011-04-08	36514.43	FALSE
1	4	2011-04-15	33466.89	FALSE
1	4	2011-04-22	35132.7	FALSE
1	4	2011-04-29	34528.56	FALSE
1	4	2011-05-06	37827.69	FALSE
1	4	2011-05-13	33471.81	FALSE
1	4	2011-05-20	34137.41	FALSE
1	4	2011-05-27	36790.72	FALSE
1	4	2011-06-03	42508.02	FALSE
1	4	2011-06-10	35376.06	FALSE
1	4	2011-06-17	35523.17	FALSE
1	4	2011-06-24	35062.02	FALSE
1	4	2011-07-01	36451.71	FALSE
1	4	2011-07-08	39149.99	FALSE
1	4	2011-07-15	33930.8	FALSE
1	4	2011-07-22	34630.02	FALSE
1	4	2011-07-29	35555.5	FALSE
1	4	2011-08-05	39339.09	FALSE
1	4	2011-08-12	37449.94	FALSE
1	4	2011-08-19	39148.87	FALSE
1	4	2011-08-26	37495.2	FALSE
1	4	2011-09-02	36589.07	FALSE
1	4	2011-09-09	35105.96	TRUE
1	4	2011-09-16	34108.12	FALSE
1	4	2011-09-23	32655.07	FALSE
1	4	2011-09-30	32830.81	FALSE
1	4	2011-10-07	37397.63	FALSE
1	4	2011-10-14	35000.3	FALSE
1	4	2011-10-21	33954.55	FALSE
1	4	2011-10-28	34247.26	FALSE
1	4	2011-11-04	39354.84	FALSE
1	4	2011-11-11	36826.52	FALSE
1	4	2011-11-18	37656.58	FALSE
1	4	2011-11-25	46564.14	TRUE
1	4	2011-12-02	38489.63	FALSE
1	4	2011-12-09	38729.31	FALSE
1	4	2011-12-16	38266.47	FALSE
1	4	2011-12-23	47785.93	FALSE
1	4	2011-12-30	37371.22	TRUE
1	4	2012-01-06	40925.76	FALSE
1	4	2012-01-13	36582.36	FALSE
1	4	2012-01-20	33780.2	FALSE
1	4	2012-01-27	33613.91	FALSE
1	4	2012-02-03	40274.83	FALSE
1	4	2012-02-10	39305.13	TRUE
1	4	2012-02-17	36550.46	FALSE
1	4	2012-02-24	34953.85	FALSE
1	4	2012-03-02	38459.98	FALSE
1	4	2012-03-09	38934.77	FALSE
1	4	2012-03-16	38125.32	FALSE
1	4	2012-03-23	36586.52	FALSE
1	4	2012-03-30	37718.51	FALSE
1	4	2012-04-06	42060.21	FALSE
1	4	2012-04-13	37449.26	FALSE
1	4	2012-04-20	36350.03	FALSE
1	4	2012-04-27	36894.54	FALSE
1	4	2012-05-04	41897.55	FALSE
1	4	2012-05-11	35840.06	FALSE
1	4	2012-05-18	34536.29	FALSE
1	4	2012-05-25	38270.34	FALSE
1	4	2012-06-01	41566.55	FALSE
1	4	2012-06-08	41124.27	FALSE
1	4	2012-06-15	39019.74	FALSE
1	4	2012-06-22	37400.31	FALSE
1	4	2012-06-29	39758.77	FALSE
1	4	2012-07-06	44936.96	FALSE
1	4	2012-07-13	38073.91	FALSE
1	4	2012-07-20	38080.05	FALSE
1	4	2012-07-27	35197.59	FALSE
1	4	2012-08-03	41305.39	FALSE
1	4	2012-08-10	40343.83	FALSE
1	4	2012-08-17	38105.9	FALSE
1	4	2012-08-24	36674.67	FALSE
1	4	2012-08-31	37802.97	FALSE
1	4	2012-09-07	39549.27	TRUE
1	4	2012-09-14	35044.06	FALSE
1	4	2012-09-21	34507.34	FALSE
1	4	2012-09-28	34647.33	FALSE
1	4	2012-10-05	39311.93	FALSE
1	4	2012-10-12	35446.18	FALSE
1	4	2012-10-19	35549.19	FALSE
1	4	2012-10-26	36292.6	FALSE
1	5	2010-02-05	32229.38	FALSE
1	5	2010-02-12	29620.81	TRUE
1	5	2010-02-19	26468.27	FALSE
1	5	2010-02-26	24101.89	FALSE
1	5	2010-03-05	23082.14	FALSE
1	5	2010-03-12	21498.92	FALSE
1	5	2010-03-19	22632.57	FALSE
1	5	2010-03-26	38971.89	FALSE
1	5	2010-04-02	29967.92	FALSE
1	5	2010-04-09	18516.45	FALSE
1	5	2010-04-16	11570.27	FALSE
1	5	2010-04-23	24763.98	FALSE
1	5	2010-04-30	22006.41	FALSE
1	5	2010-05-07	19260.44	FALSE
1	5	2010-05-14	16891.66	FALSE
1	5	2010-05-21	16157.17	FALSE
1	5	2010-05-28	15784.6	FALSE
1	5	2010-06-04	22932.26	FALSE
1	5	2010-06-11	21817.36	FALSE
1	5	2010-06-18	19778.44	FALSE
1	5	2010-06-25	19054.58	FALSE
1	5	2010-07-02	18887.71	FALSE
1	5	2010-07-09	20249.54	FALSE
1	5	2010-07-16	17918.22	FALSE
1	5	2010-07-23	17313.46	FALSE
1	5	2010-07-30	16472.48	FALSE
1	5	2010-08-06	16926.17	FALSE
1	5	2010-08-13	15544.62	FALSE
1	5	2010-08-20	15412.44	FALSE
1	5	2010-08-27	13570.32	FALSE
1	5	2010-09-03	15390.52	FALSE
1	5	2010-09-10	17776.56	TRUE
1	5	2010-09-17	15862.61	FALSE
1	5	2010-09-24	17039.38	FALSE
1	5	2010-10-01	23381.38	FALSE
1	5	2010-10-08	19853.57	FALSE
1	5	2010-10-15	20443.05	FALSE
1	5	2010-10-22	19525.85	FALSE
1	5	2010-10-29	16377.46	FALSE
1	5	2010-11-05	23903.81	FALSE
1	5	2010-11-12	23698.89	FALSE
1	5	2010-11-19	24716.49	FALSE
1	5	2010-11-26	70158.86	TRUE
1	5	2010-12-03	36472.02	FALSE
1	5	2010-12-10	49517.17	FALSE
1	5	2010-12-17	59589.48	FALSE
1	5	2010-12-24	85676.09	FALSE
1	5	2010-12-31	32280.82	TRUE
1	5	2011-01-07	22699.69	FALSE
1	5	2011-01-14	17445.37	FALSE
1	5	2011-01-21	18438.07	FALSE
1	5	2011-01-28	22118.7	FALSE
1	5	2011-02-04	31280.62	FALSE
1	5	2011-02-11	36667.65	TRUE
1	5	2011-02-18	31092.62	FALSE
1	5	2011-02-25	23870.31	FALSE
1	5	2011-03-04	28902.37	FALSE
1	5	2011-03-11	23704.37	FALSE
1	5	2011-03-18	22685.69	FALSE
1	5	2011-03-25	18719.22	FALSE
1	5	2011-04-01	23598.55	FALSE
1	5	2011-04-08	22393.09	FALSE
1	5	2011-04-15	22719.82	FALSE
1	5	2011-04-22	21786.16	FALSE
1	5	2011-04-29	17503.28	FALSE
1	5	2011-05-06	16195.54	FALSE
1	5	2011-05-13	15587.78	FALSE
1	5	2011-05-20	15575.25	FALSE
1	5	2011-05-27	16613.98	FALSE
1	5	2011-06-03	16848.76	FALSE
1	5	2011-06-10	18648.73	FALSE
1	5	2011-06-17	17861.56	FALSE
1	5	2011-06-24	21695.24	FALSE
1	5	2011-07-01	19239.86	FALSE
1	5	2011-07-08	17989.45	FALSE
1	5	2011-07-15	18444.8	FALSE
1	5	2011-07-22	19331.53	FALSE
1	5	2011-07-29	17406.68	FALSE
1	5	2011-08-05	21183.42	FALSE
1	5	2011-08-12	21320.93	FALSE
1	5	2011-08-19	18643.51	FALSE
1	5	2011-08-26	15478.26	FALSE
1	5	2011-09-02	20432.91	FALSE
1	5	2011-09-09	19075.78	TRUE
1	5	2011-09-16	19386.23	FALSE
1	5	2011-09-23	20562.37	FALSE
1	5	2011-09-30	16385.37	FALSE
1	5	2011-10-07	30352.06	FALSE
1	5	2011-10-14	22917.89	FALSE
1	5	2011-10-21	32700.34	FALSE
1	5	2011-10-28	26391.79	FALSE
1	5	2011-11-04	31956.07	FALSE
1	5	2011-11-11	31002.65	FALSE
1	5	2011-11-18	27339.37	FALSE
1	5	2011-11-25	79340.15	TRUE
1	5	2011-12-02	32572.27	FALSE
1	5	2011-12-09	41782.13	FALSE
1	5	2011-12-16	43479.7	FALSE
1	5	2011-12-23	61483.82	FALSE
1	5	2011-12-30	34981.76	TRUE
1	5	2012-01-06	23105.81	FALSE
1	5	2012-01-13	19281.61	FALSE
1	5	2012-01-20	19298.42	FALSE
1	5	2012-01-27	21376.42	FALSE
1	5	2012-02-03	28307.43	FALSE
1	5	2012-02-10	38096.04	TRUE
1	5	2012-02-17	46219.96	FALSE
1	5	2012-02-24	30797.88	FALSE
1	5	2012-03-02	30642.53	FALSE
1	5	2012-03-09	25492.21	FALSE
1	5	2012-03-16	29345.72	FALSE
1	5	2012-03-23	25442.13	FALSE
1	5	2012-03-30	22392.09	FALSE
1	5	2012-04-06	28386.81	FALSE
1	5	2012-04-13	18458.33	FALSE
1	5	2012-04-20	16645.01	FALSE
1	5	2012-04-27	17170.39	FALSE
1	5	2012-05-04	18953.07	FALSE
1	5	2012-05-11	17277.63	FALSE
1	5	2012-05-18	17955.73	FALSE
1	5	2012-05-25	18625.67	FALSE
1	5	2012-06-01	17233.25	FALSE
1	5	2012-06-08	24752.99	FALSE
1	5	2012-06-15	21376.63	FALSE
1	5	2012-06-22	24337.24	FALSE
1	5	2012-06-29	20233.9	FALSE
1	5	2012-07-06	19684.48	FALSE
1	5	2012-07-13	18089.61	FALSE
1	5	2012-07-20	17896.46	FALSE
1	5	2012-07-27	14105.4	FALSE
1	5	2012-08-03	17615.28	FALSE
1	5	2012-08-10	18232.46	FALSE
1	5	2012-08-17	15440.65	FALSE
1	5	2012-08-24	22446.23	FALSE
1	5	2012-08-31	18615.76	FALSE
1	5	2012-09-07	18236.15	TRUE
1	5	2012-09-14	19369.52	FALSE
1	5	2012-09-21	25798.78	FALSE
1	5	2012-09-28	22560.39	FALSE
1	5	2012-10-05	25508.81	FALSE
1	5	2012-10-12	20920.03	FALSE
1	5	2012-10-19	20413.83	FALSE
1	5	2012-10-26	25846.94	FALSE
1	6	2010-02-05	5749.03	FALSE
1	6	2010-02-12	9135	TRUE
1	6	2010-02-19	6060.26	FALSE
1	6	2010-02-26	5244.56	FALSE
1	6	2010-03-05	4221.25	FALSE
1	6	2010-03-12	5619	FALSE
1	6	2010-03-19	4906.05	FALSE
1	6	2010-03-26	7468.33	FALSE
1	6	2010-04-02	4132.61	FALSE
1	6	2010-04-09	4428.8	FALSE
1	6	2010-04-16	5020.78	FALSE
1	6	2010-04-23	3945.19	FALSE
1	6	2010-04-30	4736.15	FALSE
1	6	2010-05-07	7477.7	FALSE
1	6	2010-05-14	6982.17	FALSE
1	6	2010-05-21	3395.75	FALSE
1	6	2010-05-28	6165.59	FALSE
1	6	2010-06-04	5484.9	FALSE
1	6	2010-06-11	4082.04	FALSE
1	6	2010-06-18	3902.26	FALSE
1	6	2010-06-25	4239.1	FALSE
1	6	2010-07-02	4541.91	FALSE
1	6	2010-07-09	4986.25	FALSE
1	6	2010-07-16	4772.7	FALSE
1	6	2010-07-23	5758.04	FALSE
1	6	2010-07-30	3932.95	FALSE
1	6	2010-08-06	4700.38	FALSE
1	6	2010-08-13	3885.01	FALSE
1	6	2010-08-20	4067.35	FALSE
1	6	2010-08-27	3389.29	FALSE
1	6	2010-09-03	3553.75	FALSE
1	6	2010-09-10	4432.69	TRUE
1	6	2010-09-17	4492.88	FALSE
1	6	2010-09-24	4601.39	FALSE
1	6	2010-10-01	2876.19	FALSE
1	6	2010-10-08	4168.36	FALSE
1	6	2010-10-15	5024.04	FALSE
1	6	2010-10-22	4291.27	FALSE
1	6	2010-10-29	5424.27	FALSE
1	6	2010-11-05	5036.99	FALSE
1	6	2010-11-12	4248.34	FALSE
1	6	2010-11-19	3507.65	FALSE
1	6	2010-11-26	20163.69	TRUE
1	6	2010-12-03	6356.96	FALSE
1	6	2010-12-10	6440.06	FALSE
1	6	2010-12-17	12078.11	FALSE
1	6	2010-12-24	28497.52	FALSE
1	6	2010-12-31	5878.25	TRUE
1	6	2011-01-07	1376.15	FALSE
1	6	2011-01-14	2355.86	FALSE
1	6	2011-01-21	2163.84	FALSE
1	6	2011-01-28	3200.68	FALSE
1	6	2011-02-04	3324.96	FALSE
1	6	2011-02-11	4542.8	TRUE
1	6	2011-02-18	4033.43	FALSE
1	6	2011-02-25	4203.87	FALSE
1	6	2011-03-04	3882.86	FALSE
1	6	2011-03-11	3928.8	FALSE
1	6	2011-03-18	2889.22	FALSE
1	6	2011-03-25	4508.3	FALSE
1	6	2011-04-01	3249.27	FALSE
1	6	2011-04-08	3340.31	FALSE
1	6	2011-04-15	3798.07	FALSE
1	6	2011-04-22	2995.07	FALSE
1	6	2011-04-29	4298.02	FALSE
1	6	2011-05-06	7213.53	FALSE
1	6	2011-05-13	4162.52	FALSE
1	6	2011-05-20	4640.76	FALSE
1	6	2011-05-27	5572.35	FALSE
1	6	2011-06-03	4021.54	FALSE
1	6	2011-06-10	3079.94	FALSE
1	6	2011-06-17	3004.81	FALSE
1	6	2011-06-24	3020.07	FALSE
1	6	2011-07-01	4047.92	FALSE
1	6	2011-07-08	3412.08	FALSE
1	6	2011-07-15	3154.33	FALSE
1	6	2011-07-22	3665.52	FALSE
1	6	2011-07-29	2839.92	FALSE
1	6	2011-08-05	2864.27	FALSE
1	6	2011-08-12	3124.83	FALSE
1	6	2011-08-19	3717.28	FALSE
1	6	2011-08-26	3296.22	FALSE
1	6	2011-09-02	3461.79	FALSE
1	6	2011-09-09	6147.43	TRUE
1	6	2011-09-16	3806.5	FALSE
1	6	2011-09-23	4718.28	FALSE
1	6	2011-09-30	3489.24	FALSE
1	6	2011-10-07	4733.74	FALSE
1	6	2011-10-14	4248.69	FALSE
1	6	2011-10-21	5111.85	FALSE
1	6	2011-10-28	6227.43	FALSE
1	6	2011-11-04	6223.03	FALSE
1	6	2011-11-11	3527.62	FALSE
1	6	2011-11-18	2640.98	FALSE
1	6	2011-11-25	18629.83	TRUE
1	6	2011-12-02	5240.63	FALSE
1	6	2011-12-09	6714.41	FALSE
1	6	2011-12-16	10022.4	FALSE
1	6	2011-12-23	18931.11	FALSE
1	6	2011-12-30	6629.6	TRUE
1	6	2012-01-06	3665.25	FALSE
1	6	2012-01-13	2460.92	FALSE
1	6	2012-01-20	2427.46	FALSE
1	6	2012-01-27	1649.4	FALSE
1	6	2012-02-03	3981.09	FALSE
1	6	2012-02-10	7338.85	TRUE
1	6	2012-02-17	4223.42	FALSE
1	6	2012-02-24	3784.06	FALSE
1	6	2012-03-02	6464.52	FALSE
1	6	2012-03-09	4183.3	FALSE
1	6	2012-03-16	3905.72	FALSE
1	6	2012-03-23	2856.83	FALSE
1	6	2012-03-30	4540.27	FALSE
1	6	2012-04-06	4764.43	FALSE
1	6	2012-04-13	4500.12	FALSE
1	6	2012-04-20	2988.96	FALSE
1	6	2012-04-27	3319.32	FALSE
1	6	2012-05-04	4658.18	FALSE
1	6	2012-05-11	3574.83	FALSE
1	6	2012-05-18	6030.81	FALSE
1	6	2012-05-25	5131.26	FALSE
1	6	2012-06-01	3249.75	FALSE
1	6	2012-06-08	4888.46	FALSE
1	6	2012-06-15	4087.58	FALSE
1	6	2012-06-22	4870.31	FALSE
1	6	2012-06-29	4774.5	FALSE
1	6	2012-07-06	2828.03	FALSE
1	6	2012-07-13	2776.97	FALSE
1	6	2012-07-20	3496.53	FALSE
1	6	2012-07-27	2545.65	FALSE
1	6	2012-08-03	3412.58	FALSE
1	6	2012-08-10	-139.65	FALSE
1	6	2012-08-17	2725.3	FALSE
1	6	2012-08-24	2626.5	FALSE
1	6	2012-08-31	2987.07	FALSE
1	6	2012-09-07	2576.64	TRUE
1	6	2012-09-14	3073.31	FALSE
1	6	2012-09-21	4159.51	FALSE
1	6	2012-09-28	3168.68	FALSE
1	6	2012-10-05	3843.29	FALSE
1	6	2012-10-12	3788.59	FALSE
1	6	2012-10-19	3496.69	FALSE
1	6	2012-10-26	4032.5	FALSE
1	7	2010-02-05	21084.08	FALSE
1	7	2010-02-12	18310.31	TRUE
1	7	2010-02-19	19985.2	FALSE
1	7	2010-02-26	17224.22	FALSE
1	7	2010-03-05	19659.7	FALSE
1	7	2010-03-12	21529.14	FALSE
1	7	2010-03-19	22711.59	FALSE
1	7	2010-03-26	16254.21	FALSE
1	7	2010-04-02	22427.62	FALSE
1	7	2010-04-09	20516.64	FALSE
1	7	2010-04-16	19330.26	FALSE
1	7	2010-04-23	18534.4	FALSE
1	7	2010-04-30	22723.48	FALSE
1	7	2010-05-07	20457.62	FALSE
1	7	2010-05-14	18771.35	FALSE
1	7	2010-05-21	28726.86	FALSE
1	7	2010-05-28	36911.59	FALSE
1	7	2010-06-04	44563.68	FALSE
1	7	2010-06-11	26910.46	FALSE
1	7	2010-06-18	26984.25	FALSE
1	7	2010-06-25	28912.18	FALSE
1	7	2010-07-02	22589	FALSE
1	7	2010-07-09	22767.34	FALSE
1	7	2010-07-16	22666.55	FALSE
1	7	2010-07-23	20029.1	FALSE
1	7	2010-07-30	17709.46	FALSE
1	7	2010-08-06	21842.57	FALSE
1	7	2010-08-13	19178.36	FALSE
1	7	2010-08-20	17821.71	FALSE
1	7	2010-08-27	16309.44	FALSE
1	7	2010-09-03	18005.65	FALSE
1	7	2010-09-10	20824.49	TRUE
1	7	2010-09-17	17397.01	FALSE
1	7	2010-09-24	18227.39	FALSE
1	7	2010-10-01	16481.79	FALSE
1	7	2010-10-08	16350.96	FALSE
1	7	2010-10-15	16296.65	FALSE
1	7	2010-10-22	15395.27	FALSE
1	7	2010-10-29	17598.98	FALSE
1	7	2010-11-05	19136.58	FALSE
1	7	2010-11-12	21019.7	FALSE
1	7	2010-11-19	24313.72	FALSE
1	7	2010-11-26	72635.06	TRUE
1	7	2010-12-03	47406.83	FALSE
1	7	2010-12-10	63896.89	FALSE
1	7	2010-12-17	96198.12	FALSE
1	7	2010-12-24	166697.72	FALSE
1	7	2010-12-31	27433.06	TRUE
1	7	2011-01-07	17516.16	FALSE
1	7	2011-01-14	10774.06	FALSE
1	7	2011-01-21	12657.33	FALSE
1	7	2011-01-28	13957.4	FALSE
1	7	2011-02-04	17239.86	FALSE
1	7	2011-02-11	21169.06	TRUE
1	7	2011-02-18	24549.68	FALSE
1	7	2011-02-25	23811.23	FALSE
1	7	2011-03-04	19607.4	FALSE
1	7	2011-03-11	20304.74	FALSE
1	7	2011-03-18	22751.59	FALSE
1	7	2011-03-25	19958	FALSE
1	7	2011-04-01	20144.71	FALSE
1	7	2011-04-08	21617.85	FALSE
1	7	2011-04-15	19955.07	FALSE
1	7	2011-04-22	24606.39	FALSE
1	7	2011-04-29	22934.42	FALSE
1	7	2011-05-06	19394	FALSE
1	7	2011-05-13	21344.39	FALSE
1	7	2011-05-20	18787.41	FALSE
1	7	2011-05-27	26736.85	FALSE
1	7	2011-06-03	38450.3	FALSE
1	7	2011-06-10	38569.49	FALSE
1	7	2011-06-17	31439.02	FALSE
1	7	2011-06-24	23791.78	FALSE
1	7	2011-07-01	23747.1	FALSE
1	7	2011-07-08	20691.6	FALSE
1	7	2011-07-15	14805.42	FALSE
1	7	2011-07-22	16002.3	FALSE
1	7	2011-07-29	16061.11	FALSE
1	7	2011-08-05	17388.43	FALSE
1	7	2011-08-12	14088.28	FALSE
1	7	2011-08-19	13413.8	FALSE
1	7	2011-08-26	12116.03	FALSE
1	7	2011-09-02	14564.8	FALSE
1	7	2011-09-09	13370.82	TRUE
1	7	2011-09-16	14948.27	FALSE
1	7	2011-09-23	14836.91	FALSE
1	7	2011-09-30	13908.4	FALSE
1	7	2011-10-07	12758.28	FALSE
1	7	2011-10-14	13900.54	FALSE
1	7	2011-10-21	24664.06	FALSE
1	7	2011-10-28	26827.51	FALSE
1	7	2011-11-04	24182.96	FALSE
1	7	2011-11-11	25942.35	FALSE
1	7	2011-11-18	21953.16	FALSE
1	7	2011-11-25	71151.34	TRUE
1	7	2011-12-02	33118.33	FALSE
1	7	2011-12-09	47751.41	FALSE
1	7	2011-12-16	69511.06	FALSE
1	7	2011-12-23	119302.15	FALSE
1	7	2011-12-30	38216.01	TRUE
1	7	2012-01-06	12377.76	FALSE
1	7	2012-01-13	9194.61	FALSE
1	7	2012-01-20	10189.61	FALSE
1	7	2012-01-27	11228.15	FALSE
1	7	2012-02-03	16556.71	FALSE
1	7	2012-02-10	21619.05	TRUE
1	7	2012-02-17	16849.62	FALSE
1	7	2012-02-24	15956.87	FALSE
1	7	2012-03-02	16473.91	FALSE
1	7	2012-03-09	17500.24	FALSE
1	7	2012-03-16	20690.01	FALSE
1	7	2012-03-23	15628.59	FALSE
1	7	2012-03-30	18684	FALSE
1	7	2012-04-06	27171.41	FALSE
1	7	2012-04-13	21302.3	FALSE
1	7	2012-04-20	19056.92	FALSE
1	7	2012-04-27	18704.53	FALSE
1	7	2012-05-04	22956.83	FALSE
1	7	2012-05-11	23036.8	FALSE
1	7	2012-05-18	19180.11	FALSE
1	7	2012-05-25	28671.98	FALSE
1	7	2012-06-01	31568.92	FALSE
1	7	2012-06-08	30052.56	FALSE
1	7	2012-06-15	26249.22	FALSE
1	7	2012-06-22	24777.12	FALSE
1	7	2012-06-29	24077.39	FALSE
1	7	2012-07-06	27364.96	FALSE
1	7	2012-07-13	18427.17	FALSE
1	7	2012-07-20	16528.1	FALSE
1	7	2012-07-27	17171.35	FALSE
1	7	2012-08-03	16916.29	FALSE
1	7	2012-08-10	16552.49	FALSE
1	7	2012-08-17	16256.91	FALSE
1	7	2012-08-24	15159.94	FALSE
1	7	2012-08-31	15802.09	FALSE
1	7	2012-09-07	16941.42	TRUE
1	7	2012-09-14	15525.82	FALSE
1	7	2012-09-21	22542.44	FALSE
1	7	2012-09-28	22343.24	FALSE
1	7	2012-10-05	22071.39	FALSE
1	7	2012-10-12	20212.71	FALSE
1	7	2012-10-19	21937.45	FALSE
1	7	2012-10-26	21449.85	FALSE
1	8	2010-02-05	40129.01	FALSE
1	8	2010-02-12	37334.83	TRUE
1	8	2010-02-19	38717.6	FALSE
1	8	2010-02-26	35318.2	FALSE
1	8	2010-03-05	38776.09	FALSE
1	8	2010-03-12	34342.64	FALSE
1	8	2010-03-19	34188.52	FALSE
1	8	2010-03-26	33581.72	FALSE
1	8	2010-04-02	38151.58	FALSE
1	8	2010-04-09	34145.96	FALSE
1	8	2010-04-16	32890.54	FALSE
1	8	2010-04-23	32946.13	FALSE
1	8	2010-04-30	34168.23	FALSE
1	8	2010-05-07	35393.78	FALSE
1	8	2010-05-14	33131.69	FALSE
1	8	2010-05-21	34442.73	FALSE
1	8	2010-05-28	35046.1	FALSE
1	8	2010-06-04	35181.47	FALSE
1	8	2010-06-11	34036.53	FALSE
1	8	2010-06-18	33387.48	FALSE
1	8	2010-06-25	33731.24	FALSE
1	8	2010-07-02	35580.01	FALSE
1	8	2010-07-09	34721.25	FALSE
1	8	2010-07-16	33171.72	FALSE
1	8	2010-07-23	34350.12	FALSE
1	8	2010-07-30	33568.19	FALSE
1	8	2010-08-06	34833.35	FALSE
1	8	2010-08-13	32326.19	FALSE
1	8	2010-08-20	32249.35	FALSE
1	8	2010-08-27	31272.68	FALSE
1	8	2010-09-03	35562.68	FALSE
1	8	2010-09-10	32737.89	TRUE
1	8	2010-09-17	33762.32	FALSE
1	8	2010-09-24	31381.97	FALSE
1	8	2010-10-01	34658.25	FALSE
1	8	2010-10-08	35966.67	FALSE
1	8	2010-10-15	33747.68	FALSE
1	8	2010-10-22	32659.74	FALSE
1	8	2010-10-29	34917.77	FALSE
1	8	2010-11-05	36182.58	FALSE
1	8	2010-11-12	35527.64	FALSE
1	8	2010-11-19	35759.26	FALSE
1	8	2010-11-26	34099.53	TRUE
1	8	2010-12-03	36222.74	FALSE
1	8	2010-12-10	35188.54	FALSE
1	8	2010-12-17	36961.11	FALSE
1	8	2010-12-24	41864	FALSE
1	8	2010-12-31	32751.73	TRUE
1	8	2011-01-07	36599.46	FALSE
1	8	2011-01-14	34228.3	FALSE
1	8	2011-01-21	34547.4	FALSE
1	8	2011-01-28	35110.75	FALSE
1	8	2011-02-04	39903.33	FALSE
1	8	2011-02-11	36011.09	TRUE
1	8	2011-02-18	35386.72	FALSE
1	8	2011-02-25	34195.37	FALSE
1	8	2011-03-04	36369.58	FALSE
1	8	2011-03-11	34415.39	FALSE
1	8	2011-03-18	33301.63	FALSE
1	8	2011-03-25	32558.92	FALSE
1	8	2011-04-01	35319.05	FALSE
1	8	2011-04-08	34442.29	FALSE
1	8	2011-04-15	32224.01	FALSE
1	8	2011-04-22	32832.06	FALSE
1	8	2011-04-29	32827.42	FALSE
1	8	2011-05-06	37360.03	FALSE
1	8	2011-05-13	34727.2	FALSE
1	8	2011-05-20	35631.59	FALSE
1	8	2011-05-27	35972.12	FALSE
1	8	2011-06-03	36767.22	FALSE
1	8	2011-06-10	36099.62	FALSE
1	8	2011-06-17	34338.33	FALSE
1	8	2011-06-24	34014.16	FALSE
1	8	2011-07-01	34063.23	FALSE
1	8	2011-07-08	35582.39	FALSE
1	8	2011-07-15	33336.29	FALSE
1	8	2011-07-22	34006.29	FALSE
1	8	2011-07-29	31981.72	FALSE
1	8	2011-08-05	35484.32	FALSE
1	8	2011-08-12	31061.21	FALSE
1	8	2011-08-19	32707.8	FALSE
1	8	2011-08-26	32668.5	FALSE
1	8	2011-09-02	34963.68	FALSE
1	8	2011-09-09	34246.67	TRUE
1	8	2011-09-16	35018.8	FALSE
1	8	2011-09-23	33157.11	FALSE
1	8	2011-09-30	34173.84	FALSE
1	8	2011-10-07	36759.96	FALSE
1	8	2011-10-14	34131.81	FALSE
1	8	2011-10-21	32631.25	FALSE
1	8	2011-10-28	34429.75	FALSE
1	8	2011-11-04	36959.48	FALSE
1	8	2011-11-11	34003.52	FALSE
1	8	2011-11-18	33169.55	FALSE
1	8	2011-11-25	33243.85	TRUE
1	8	2011-12-02	35886.92	FALSE
1	8	2011-12-09	38226.32	FALSE
1	8	2011-12-16	37149.3	FALSE
1	8	2011-12-23	41062.58	FALSE
1	8	2011-12-30	32419.78	TRUE
1	8	2012-01-06	36797	FALSE
1	8	2012-01-13	34033.89	FALSE
1	8	2012-01-20	35356.12	FALSE
1	8	2012-01-27	34644.25	FALSE
1	8	2012-02-03	40069.47	FALSE
1	8	2012-02-10	38317.89	TRUE
1	8	2012-02-17	37244.73	FALSE
1	8	2012-02-24	37204.72	FALSE
1	8	2012-03-02	40307.19	FALSE
1	8	2012-03-09	36553.82	FALSE
1	8	2012-03-16	36141.27	FALSE
1	8	2012-03-23	33758.45	FALSE
1	8	2012-03-30	37745.71	FALSE
1	8	2012-04-06	41917.56	FALSE
1	8	2012-04-13	37295.29	FALSE
1	8	2012-04-20	36930.94	FALSE
1	8	2012-04-27	38531.76	FALSE
1	8	2012-05-04	41589.1	FALSE
1	8	2012-05-11	37702.53	FALSE
1	8	2012-05-18	37817.25	FALSE
1	8	2012-05-25	39067	FALSE
1	8	2012-06-01	41039.74	FALSE
1	8	2012-06-08	40236.23	FALSE
1	8	2012-06-15	38163.76	FALSE
1	8	2012-06-22	37693.88	FALSE
1	8	2012-06-29	37647.44	FALSE
1	8	2012-07-06	41524.67	FALSE
1	8	2012-07-13	36130.01	FALSE
1	8	2012-07-20	37797.31	FALSE
1	8	2012-07-27	36981.9	FALSE
1	8	2012-08-03	40098.84	FALSE
1	8	2012-08-10	37269.92	FALSE
1	8	2012-08-17	36294.18	FALSE
1	8	2012-08-24	33855.28	FALSE
1	8	2012-08-31	37666.92	FALSE
1	8	2012-09-07	38666.21	TRUE
1	8	2012-09-14	37346.83	FALSE
1	8	2012-09-21	36404.63	FALSE
1	8	2012-09-28	37254.84	FALSE
1	8	2012-10-05	42663.75	FALSE
1	8	2012-10-12	37248.47	FALSE
1	8	2012-10-19	38668.75	FALSE
1	8	2012-10-26	39255.35	FALSE
1	9	2010-02-05	16930.99	FALSE
1	9	2010-02-12	16562.49	TRUE
1	9	2010-02-19	15880.85	FALSE
1	9	2010-02-26	15175.52	FALSE
1	9	2010-03-05	24064.7	FALSE
1	9	2010-03-12	25605.58	FALSE
1	9	2010-03-19	33367.99	FALSE
1	9	2010-03-26	27897.97	FALSE
1	9	2010-04-02	25435.02	FALSE
1	9	2010-04-09	26113.67	FALSE
1	9	2010-04-16	28782.86	FALSE
1	9	2010-04-23	24664.06	FALSE
1	9	2010-04-30	24035.42	FALSE
1	9	2010-05-07	27588.34	FALSE
1	9	2010-05-14	25385.09	FALSE
1	9	2010-05-21	27798.19	FALSE
1	9	2010-05-28	29811.88	FALSE
1	9	2010-06-04	36317.39	FALSE
1	9	2010-06-11	26789.3	FALSE
1	9	2010-06-18	24934.43	FALSE
1	9	2010-06-25	24514.39	FALSE
1	9	2010-07-02	21032.55	FALSE
1	9	2010-07-09	27298.6	FALSE
1	9	2010-07-16	19092.63	FALSE
1	9	2010-07-23	19079.5	FALSE
1	9	2010-07-30	18959.82	FALSE
1	9	2010-08-06	19224.82	FALSE
1	9	2010-08-13	18684.26	FALSE
1	9	2010-08-20	21062.68	FALSE
1	9	2010-08-27	19860.51	FALSE
1	9	2010-09-03	39639.39	FALSE
1	9	2010-09-10	40143.87	TRUE
1	9	2010-09-17	28481.77	FALSE
1	9	2010-09-24	27585.27	FALSE
1	9	2010-10-01	44977.91	FALSE
1	9	2010-10-08	35836.59	FALSE
1	9	2010-10-15	32288.91	FALSE
1	9	2010-10-22	30302.47	FALSE
1	9	2010-10-29	31330.47	FALSE
1	9	2010-11-05	48794.36	FALSE
1	9	2010-11-12	37167.49	FALSE
1	9	2010-11-19	27561.57	FALSE
1	9	2010-11-26	44504.17	TRUE
1	9	2010-12-03	21979.41	FALSE
1	9	2010-12-10	26639.65	FALSE
1	9	2010-12-17	28716.62	FALSE
1	9	2010-12-24	47275.64	FALSE
1	9	2010-12-31	22884.84	TRUE
1	9	2011-01-07	16131.88	FALSE
1	9	2011-01-14	13215.27	FALSE
1	9	2011-01-21	11355.87	FALSE
1	9	2011-01-28	13213.73	FALSE
1	9	2011-02-04	18799.82	FALSE
1	9	2011-02-11	16065.13	TRUE
1	9	2011-02-18	21941.18	FALSE
1	9	2011-02-25	24517.18	FALSE
1	9	2011-03-04	27078.81	FALSE
1	9	2011-03-11	27860.95	FALSE
1	9	2011-03-18	33823.26	FALSE
1	9	2011-03-25	37050.06	FALSE
1	9	2011-04-01	28388.25	FALSE
1	9	2011-04-08	27560.77	FALSE
1	9	2011-04-15	28475.86	FALSE
1	9	2011-04-22	28657.31	FALSE
1	9	2011-04-29	23567.09	FALSE
1	9	2011-05-06	23957.45	FALSE
1	9	2011-05-13	23424.18	FALSE
1	9	2011-05-20	23918.77	FALSE
1	9	2011-05-27	26204.22	FALSE
1	9	2011-06-03	30796.28	FALSE
1	9	2011-06-10	27241.97	FALSE
1	9	2011-06-17	23176.62	FALSE
1	9	2011-06-24	24385.11	FALSE
1	9	2011-07-01	23809.04	FALSE
1	9	2011-07-08	24644.78	FALSE
1	9	2011-07-15	17344.99	FALSE
1	9	2011-07-22	16973.16	FALSE
1	9	2011-07-29	18244.55	FALSE
1	9	2011-08-05	21425.32	FALSE
1	9	2011-08-12	18708.23	FALSE
1	9	2011-08-19	18244.5	FALSE
1	9	2011-08-26	21140.44	FALSE
1	9	2011-09-02	38656.8	FALSE
1	9	2011-09-09	35450.71	TRUE
1	9	2011-09-16	27333.83	FALSE
1	9	2011-09-23	30988.32	FALSE
1	9	2011-09-30	44042.93	FALSE
1	9	2011-10-07	41729.36	FALSE
1	9	2011-10-14	32636.66	FALSE
1	9	2011-10-21	31062.86	FALSE
1	9	2011-10-28	34679.39	FALSE
1	9	2011-11-04	50675.72	FALSE
1	9	2011-11-11	37670.13	FALSE
1	9	2011-11-18	28932.57	FALSE
1	9	2011-11-25	42228.79	TRUE
1	9	2011-12-02	23042.52	FALSE
1	9	2011-12-09	27724.56	FALSE
1	9	2011-12-16	31948.63	FALSE
1	9	2011-12-23	45445.25	FALSE
1	9	2011-12-30	27192.39	TRUE
1	9	2012-01-06	20705.21	FALSE
1	9	2012-01-13	15416.12	FALSE
1	9	2012-01-20	13332.75	FALSE
1	9	2012-01-27	14728.57	FALSE
1	9	2012-02-03	19427.31	FALSE
1	9	2012-02-10	20985.41	TRUE
1	9	2012-02-17	23867.82	FALSE
1	9	2012-02-24	25957.89	FALSE
1	9	2012-03-02	30503.3	FALSE
1	9	2012-03-09	28291.68	FALSE
1	9	2012-03-16	37941.84	FALSE
1	9	2012-03-23	33541.36	FALSE
1	9	2012-03-30	50382.47	FALSE
1	9	2012-04-06	41235.34	FALSE
1	9	2012-04-13	33136.94	FALSE
1	9	2012-04-20	28111.87	FALSE
1	9	2012-04-27	30359.94	FALSE
1	9	2012-05-04	31552.3	FALSE
1	9	2012-05-11	28043.48	FALSE
1	9	2012-05-18	26160.37	FALSE
1	9	2012-05-25	29338.57	FALSE
1	9	2012-06-01	35001.66	FALSE
1	9	2012-06-08	30307.11	FALSE
1	9	2012-06-15	30249.01	FALSE
1	9	2012-06-22	28249.43	FALSE
1	9	2012-06-29	25081.23	FALSE
1	9	2012-07-06	32851.76	FALSE
1	9	2012-07-13	21464.73	FALSE
1	9	2012-07-20	22594.18	FALSE
1	9	2012-07-27	22921.21	FALSE
1	9	2012-08-03	23780.97	FALSE
1	9	2012-08-10	20400.88	FALSE
1	9	2012-08-17	23503.86	FALSE
1	9	2012-08-24	26262.95	FALSE
1	9	2012-08-31	41634.69	FALSE
1	9	2012-09-07	42920.95	TRUE
1	9	2012-09-14	31882.98	FALSE
1	9	2012-09-21	33889.72	FALSE
1	9	2012-09-28	40712.85	FALSE
1	9	2012-10-05	40439.53	FALSE
1	9	2012-10-12	37126.23	FALSE
1	9	2012-10-19	36690.81	FALSE
1	9	2012-10-26	41040.84	FALSE
1	10	2010-02-05	30721.5	FALSE
1	10	2010-02-12	31494.77	TRUE
1	10	2010-02-19	29634.13	FALSE
1	10	2010-02-26	27921.96	FALSE
1	10	2010-03-05	33299.27	FALSE
1	10	2010-03-12	28208	FALSE
1	10	2010-03-19	33731.81	FALSE
1	10	2010-03-26	31406.96	FALSE
1	10	2010-04-02	31794.04	FALSE
1	10	2010-04-09	32486.28	FALSE
1	10	2010-04-16	32134.61	FALSE
1	10	2010-04-23	29091.15	FALSE
1	10	2010-04-30	30666.59	FALSE
1	10	2010-05-07	32902.69	FALSE
1	10	2010-05-14	26568.32	FALSE
1	10	2010-05-21	26197.6	FALSE
1	10	2010-05-28	30894.79	FALSE
1	10	2010-06-04	34227.73	FALSE
1	10	2010-06-11	28149.18	FALSE
1	10	2010-06-18	32177.66	FALSE
1	10	2010-06-25	31667.6	FALSE
1	10	2010-07-02	29779.96	FALSE
1	10	2010-07-09	33138.28	FALSE
1	10	2010-07-16	31341.38	FALSE
1	10	2010-07-23	30078.61	FALSE
1	10	2010-07-30	29613.51	FALSE
1	10	2010-08-06	35078.09	FALSE
1	10	2010-08-13	31271.9	FALSE
1	10	2010-08-20	34848.72	FALSE
1	10	2010-08-27	31692.56	FALSE
1	10	2010-09-03	33457.07	FALSE
1	10	2010-09-10	32256.12	TRUE
1	10	2010-09-17	29212.99	FALSE
1	10	2010-09-24	29097.1	FALSE
1	10	2010-10-01	29764.24	FALSE
1	10	2010-10-08	30734.05	FALSE
1	10	2010-10-15	30847.4	FALSE
1	10	2010-10-22	26805.78	FALSE
1	10	2010-10-29	25464.1	FALSE
1	10	2010-11-05	31543.83	FALSE
1	10	2010-11-12	26288.47	FALSE
1	10	2010-11-19	26066.48	FALSE
1	10	2010-11-26	31090.69	TRUE
1	10	2010-12-03	26558.42	FALSE
1	10	2010-12-10	28569.66	FALSE
1	10	2010-12-17	28609	FALSE
1	10	2010-12-24	31325.61	FALSE
1	10	2010-12-31	25764.32	TRUE
1	10	2011-01-07	24500.27	FALSE
1	10	2011-01-14	23058.41	FALSE
1	10	2011-01-21	23852.51	FALSE
1	10	2011-01-28	26223.02	FALSE
1	10	2011-02-04	33036.92	FALSE
1	10	2011-02-11	35673.56	TRUE
1	10	2011-02-18	34655.18	FALSE
1	10	2011-02-25	33148.39	FALSE
1	10	2011-03-04	36246.52	FALSE
1	10	2011-03-11	31563.06	FALSE
1	10	2011-03-18	33739.79	FALSE
1	10	2011-03-25	42875.11	FALSE
1	10	2011-04-01	30863.93	FALSE
1	10	2011-04-08	32563.54	FALSE
1	10	2011-04-15	32040.83	FALSE
1	10	2011-04-22	34446.35	FALSE
1	10	2011-04-29	28188.01	FALSE
1	10	2011-05-06	28902.6	FALSE
1	10	2011-05-13	28848.69	FALSE
1	10	2011-05-20	28586.42	FALSE
1	10	2011-05-27	30235.6	FALSE
1	10	2011-06-03	35960.03	FALSE
1	10	2011-06-10	31578.41	FALSE
1	10	2011-06-17	31612.86	FALSE
1	10	2011-06-24	29831.79	FALSE
1	10	2011-07-01	29583.91	FALSE
1	10	2011-07-08	31714.81	FALSE
1	10	2011-07-15	28299.95	FALSE
1	10	2011-07-22	29459.23	FALSE
1	10	2011-07-29	30521.96	FALSE
1	10	2011-08-05	32548.48	FALSE
1	10	2011-08-12	31383.62	FALSE
1	10	2011-08-19	28909.06	FALSE
1	10	2011-08-26	30630.65	FALSE
1	10	2011-09-02	30606.87	FALSE
1	10	2011-09-09	31416.52	TRUE
1	10	2011-09-16	32147.59	FALSE
1	10	2011-09-23	27300.29	FALSE
1	10	2011-09-30	31036.88	FALSE
1	10	2011-10-07	31083.31	FALSE
1	10	2011-10-14	30888.69	FALSE
1	10	2011-10-21	28827.99	FALSE
1	10	2011-10-28	28349.42	FALSE
1	10	2011-11-04	31588.66	FALSE
1	10	2011-11-11	32346.54	FALSE
1	10	2011-11-18	28013.63	FALSE
1	10	2011-11-25	30877.51	TRUE
1	10	2011-12-02	32006.18	FALSE
1	10	2011-12-09	31747.07	FALSE
1	10	2011-12-16	30816.81	FALSE
1	10	2011-12-23	30434.19	FALSE
1	10	2011-12-30	26147.46	TRUE
1	10	2012-01-06	29927.33	FALSE
1	10	2012-01-13	23995.69	FALSE
1	10	2012-01-20	25331.83	FALSE
1	10	2012-01-27	23650.22	FALSE
1	10	2012-02-03	33524.28	FALSE
1	10	2012-02-10	37764.38	TRUE
1	10	2012-02-17	40409.5	FALSE
1	10	2012-02-24	37507.44	FALSE
1	10	2012-03-02	39036.14	FALSE
1	10	2012-03-09	34858.03	FALSE
1	10	2012-03-16	33405.1	FALSE
1	10	2012-03-23	33327.09	FALSE
1	10	2012-03-30	43718.05	FALSE
1	10	2012-04-06	36666.29	FALSE
1	10	2012-04-13	29709.53	FALSE
1	10	2012-04-20	30838.26	FALSE
1	10	2012-04-27	29433.27	FALSE
1	10	2012-05-04	35800.66	FALSE
1	10	2012-05-11	32271.72	FALSE
1	10	2012-05-18	30339.17	FALSE
1	10	2012-05-25	34203.35	FALSE
1	10	2012-06-01	37294.14	FALSE
1	10	2012-06-08	36155.27	FALSE
1	10	2012-06-15	32578.62	FALSE
1	10	2012-06-22	32851.06	FALSE
1	10	2012-06-29	33135.34	FALSE
1	10	2012-07-06	39189.33	FALSE
1	10	2012-07-13	31430.55	FALSE
1	10	2012-07-20	29187.22	FALSE
1	10	2012-07-27	30594.53	FALSE
1	10	2012-08-03	32794.21	FALSE
1	10	2012-08-10	33834.22	FALSE
1	10	2012-08-17	29723.55	FALSE
1	10	2012-08-24	27884.19	FALSE
1	10	2012-08-31	28490.93	FALSE
1	10	2012-09-07	30851.75	TRUE
1	10	2012-09-14	31705.09	FALSE
1	10	2012-09-21	29203.63	FALSE
1	10	2012-09-28	27205.4	FALSE
1	10	2012-10-05	27822.4	FALSE
1	10	2012-10-12	27803.78	FALSE
1	10	2012-10-19	29442.38	FALSE
1	10	2012-10-26	26285.27	FALSE
1	11	2010-02-05	24213.18	FALSE
1	11	2010-02-12	21760.75	TRUE
1	11	2010-02-19	18706.21	FALSE
1	11	2010-02-26	17306.61	FALSE
1	11	2010-03-05	19082.9	FALSE
1	11	2010-03-12	17864.32	FALSE
1	11	2010-03-19	19738.42	FALSE
1	11	2010-03-26	17592.13	FALSE
1	11	2010-04-02	21762.46	FALSE
1	11	2010-04-09	22186.81	FALSE
1	11	2010-04-16	19991.95	FALSE
1	11	2010-04-23	17349.9	FALSE
1	11	2010-04-30	20001.75	FALSE
1	11	2010-05-07	28928.31	FALSE
1	11	2010-05-14	23301.17	FALSE
1	11	2010-05-21	27266.41	FALSE
1	11	2010-05-28	28393.85	FALSE
1	11	2010-06-04	36263.69	FALSE
1	11	2010-06-11	26806.72	FALSE
1	11	2010-06-18	34807.01	FALSE
1	11	2010-06-25	39460.59	FALSE
1	11	2010-07-02	26880.74	FALSE
1	11	2010-07-09	27604.86	FALSE
1	11	2010-07-16	27781.28	FALSE
1	11	2010-07-23	28115.79	FALSE
1	11	2010-07-30	26789.66	FALSE
1	11	2010-08-06	37289.02	FALSE
1	11	2010-08-13	30250.16	FALSE
1	11	2010-08-20	31789.86	FALSE
1	11	2010-08-27	21282.09	FALSE
1	11	2010-09-03	17303.3	FALSE
1	11	2010-09-10	16107.93	TRUE
1	11	2010-09-17	16553.48	FALSE
1	11	2010-09-24	16215.81	FALSE
1	11	2010-10-01	16227.08	FALSE
1	11	2010-10-08	19605.53	FALSE
1	11	2010-10-15	17361.19	FALSE
1	11	2010-10-22	16165.56	FALSE
1	11	2010-10-29	18038.28	FALSE
1	11	2010-11-05	25063.26	FALSE
1	11	2010-11-12	21880.47	FALSE
1	11	2010-11-19	23243.67	FALSE
1	11	2010-11-26	30865.64	TRUE
1	11	2010-12-03	29564.78	FALSE
1	11	2010-12-10	27581.07	FALSE
1	11	2010-12-17	28597.5	FALSE
1	11	2010-12-24	32696.55	FALSE
1	11	2010-12-31	22443.1	TRUE
1	11	2011-01-07	22496.85	FALSE
1	11	2011-01-14	33958.52	FALSE
1	11	2011-01-21	20886.48	FALSE
1	11	2011-01-28	20041.24	FALSE
1	11	2011-02-04	24741.6	FALSE
1	11	2011-02-11	17711.78	TRUE
1	11	2011-02-18	18671.75	FALSE
1	11	2011-02-25	19421.42	FALSE
1	11	2011-03-04	20777.31	FALSE
1	11	2011-03-11	18717.53	FALSE
1	11	2011-03-18	21683.76	FALSE
1	11	2011-03-25	26730.15	FALSE
1	11	2011-04-01	22642.55	FALSE
1	11	2011-04-08	24591.84	FALSE
1	11	2011-04-15	25526.24	FALSE
1	11	2011-04-22	25703.25	FALSE
1	11	2011-04-29	24975.38	FALSE
1	11	2011-05-06	23607.73	FALSE
1	11	2011-05-13	25332.93	FALSE
1	11	2011-05-20	19511.5	FALSE
1	11	2011-05-27	27201.64	FALSE
1	11	2011-06-03	38594.85	FALSE
1	11	2011-06-10	41413.29	FALSE
1	11	2011-06-17	35902.81	FALSE
1	11	2011-06-24	35028.61	FALSE
1	11	2011-07-01	33808.27	FALSE
1	11	2011-07-08	31642.79	FALSE
1	11	2011-07-15	37603.73	FALSE
1	11	2011-07-22	33734.44	FALSE
1	11	2011-07-29	31884.24	FALSE
1	11	2011-08-05	33020.31	FALSE
1	11	2011-08-12	23696.66	FALSE
1	11	2011-08-19	18661.68	FALSE
1	11	2011-08-26	19767.53	FALSE
1	11	2011-09-02	20626.08	FALSE
1	11	2011-09-09	20208.4	TRUE
1	11	2011-09-16	19000.25	FALSE
1	11	2011-09-23	17228.02	FALSE
1	11	2011-09-30	18094.24	FALSE
1	11	2011-10-07	21646.32	FALSE
1	11	2011-10-14	19513.63	FALSE
1	11	2011-10-21	22029.81	FALSE
1	11	2011-10-28	20051.11	FALSE
1	11	2011-11-04	27469.93	FALSE
1	11	2011-11-11	23541.72	FALSE
1	11	2011-11-18	21412.74	FALSE
1	11	2011-11-25	28315.7	TRUE
1	11	2011-12-02	33129.25	FALSE
1	11	2011-12-09	38807.31	FALSE
1	11	2011-12-16	27918.08	FALSE
1	11	2011-12-23	31435.36	FALSE
1	11	2011-12-30	24030.39	TRUE
1	11	2012-01-06	25666.34	FALSE
1	11	2012-01-13	24493.4	FALSE
1	11	2012-01-20	20707.62	FALSE
1	11	2012-01-27	17860.35	FALSE
1	11	2012-02-03	22429.17	FALSE
1	11	2012-02-10	25933.04	TRUE
1	11	2012-02-17	26269.87	FALSE
1	11	2012-02-24	21750.64	FALSE
1	11	2012-03-02	23286.46	FALSE
1	11	2012-03-09	23169.16	FALSE
1	11	2012-03-16	24841.76	FALSE
1	11	2012-03-23	24350.67	FALSE
1	11	2012-03-30	25231.25	FALSE
1	11	2012-04-06	28971.93	FALSE
1	11	2012-04-13	21874.45	FALSE
1	11	2012-04-20	21787.83	FALSE
1	11	2012-04-27	20710.01	FALSE
1	11	2012-05-04	31670.38	FALSE
1	11	2012-05-11	28842.32	FALSE
1	11	2012-05-18	23346.03	FALSE
1	11	2012-05-25	26925.54	FALSE
1	11	2012-06-01	32406.68	FALSE
1	11	2012-06-08	35861.22	FALSE
1	11	2012-06-15	27802.84	FALSE
1	11	2012-06-22	26407.67	FALSE
1	11	2012-06-29	44553.45	FALSE
1	11	2012-07-06	36266.25	FALSE
1	11	2012-07-13	25922.59	FALSE
1	11	2012-07-20	26026.46	FALSE
1	11	2012-07-27	33443.23	FALSE
1	11	2012-08-03	27759.99	FALSE
1	11	2012-08-10	24145.93	FALSE
1	11	2012-08-17	20281.68	FALSE
1	11	2012-08-24	20462.68	FALSE
1	11	2012-08-31	21103.42	FALSE
1	11	2012-09-07	23338.99	TRUE
1	11	2012-09-14	17027.47	FALSE
1	11	2012-09-21	18161.43	FALSE
1	11	2012-09-28	17242.78	FALSE
1	11	2012-10-05	22374.18	FALSE
1	11	2012-10-12	21857.09	FALSE
1	11	2012-10-19	18259.82	FALSE
1	11	2012-10-26	22399.83	FALSE
1	12	2010-02-05	8449.54	FALSE
1	12	2010-02-12	8654.07	TRUE
1	12	2010-02-19	9165.98	FALSE
1	12	2010-02-26	9015.37	FALSE
1	12	2010-03-05	10239.06	FALSE
1	12	2010-03-12	12386.15	FALSE
1	12	2010-03-19	12917.55	FALSE
1	12	2010-03-26	11865.53	FALSE
1	12	2010-04-02	12033.5	FALSE
1	12	2010-04-09	10109	FALSE
1	12	2010-04-16	11187.99	FALSE
1	12	2010-04-23	11556.42	FALSE
1	12	2010-04-30	10651.84	FALSE
1	12	2010-05-07	12761.39	FALSE
1	12	2010-05-14	9540.54	FALSE
1	12	2010-05-21	12235.62	FALSE
1	12	2010-05-28	11876.34	FALSE
1	12	2010-06-04	13358.92	FALSE
1	12	2010-06-11	10889.4	FALSE
1	12	2010-06-18	11629.41	FALSE
1	12	2010-06-25	10562.29	FALSE
1	12	2010-07-02	10720.79	FALSE
1	12	2010-07-09	11287.52	FALSE
1	12	2010-07-16	10239.51	FALSE
1	12	2010-07-23	11743.8	FALSE
1	12	2010-07-30	11634.37	FALSE
1	12	2010-08-06	12887.52	FALSE
1	12	2010-08-13	13294	FALSE
1	12	2010-08-20	10119.6	FALSE
1	12	2010-08-27	9844.07	FALSE
1	12	2010-09-03	11239.43	FALSE
1	12	2010-09-10	10724.56	TRUE
1	12	2010-09-17	9974.03	FALSE
1	12	2010-09-24	9705.47	FALSE
1	12	2010-10-01	9759.85	FALSE
1	12	2010-10-08	11883.66	FALSE
1	12	2010-10-15	11031.93	FALSE
1	12	2010-10-22	11604.42	FALSE
1	12	2010-10-29	9128.2	FALSE
1	12	2010-11-05	9345.99	FALSE
1	12	2010-11-12	11313.89	FALSE
1	12	2010-11-19	7984.58	FALSE
1	12	2010-11-26	9619.81	TRUE
1	12	2010-12-03	7943.22	FALSE
1	12	2010-12-10	7204.15	FALSE
1	12	2010-12-17	7231.92	FALSE
1	12	2010-12-24	7324.7	FALSE
1	12	2010-12-31	6912.95	TRUE
1	12	2011-01-07	8022.82	FALSE
1	12	2011-01-14	6639.08	FALSE
1	12	2011-01-21	6605.12	FALSE
1	12	2011-01-28	7786.87	FALSE
1	12	2011-02-04	8254.27	FALSE
1	12	2011-02-11	7642.11	TRUE
1	12	2011-02-18	11484.78	FALSE
1	12	2011-02-25	10804.61	FALSE
1	12	2011-03-04	12618.52	FALSE
1	12	2011-03-11	11762.08	FALSE
1	12	2011-03-18	15560.17	FALSE
1	12	2011-03-25	12222.77	FALSE
1	12	2011-04-01	11871.94	FALSE
1	12	2011-04-08	12543.92	FALSE
1	12	2011-04-15	12822.2	FALSE
1	12	2011-04-22	13447.09	FALSE
1	12	2011-04-29	9874.94	FALSE
1	12	2011-05-06	11747.79	FALSE
1	12	2011-05-13	12272.92	FALSE
1	12	2011-05-20	14387.22	FALSE
1	12	2011-05-27	11961.81	FALSE
1	12	2011-06-03	13346.63	FALSE
1	12	2011-06-10	12643.1	FALSE
1	12	2011-06-17	10327.88	FALSE
1	12	2011-06-24	10438.17	FALSE
1	12	2011-07-01	11414.72	FALSE
1	12	2011-07-08	12384.1	FALSE
1	12	2011-07-15	10046	FALSE
1	12	2011-07-22	11455.24	FALSE
1	12	2011-07-29	11641.86	FALSE
1	12	2011-08-05	10145.97	FALSE
1	12	2011-08-12	11581.03	FALSE
1	12	2011-08-19	10094.04	FALSE
1	12	2011-08-26	8594.52	FALSE
1	12	2011-09-02	10325.4	FALSE
1	12	2011-09-09	10927.54	TRUE
1	12	2011-09-16	10392.19	FALSE
1	12	2011-09-23	9501.54	FALSE
1	12	2011-09-30	7457.24	FALSE
1	12	2011-10-07	11240.29	FALSE
1	12	2011-10-14	12223.55	FALSE
1	12	2011-10-21	11380.28	FALSE
1	12	2011-10-28	10418.23	FALSE
1	12	2011-11-04	9964.78	FALSE
1	12	2011-11-11	10216.64	FALSE
1	12	2011-11-18	9872.05	FALSE
1	12	2011-11-25	7816.44	TRUE
1	12	2011-12-02	7587.6	FALSE
1	12	2011-12-09	8014.5	FALSE
1	12	2011-12-16	7784.82	FALSE
1	12	2011-12-23	8311.17	FALSE
1	12	2011-12-30	7699	TRUE
1	12	2012-01-06	7634.97	FALSE
1	12	2012-01-13	8111.01	FALSE
1	12	2012-01-20	9296.13	FALSE
1	12	2012-01-27	8229.77	FALSE
1	12	2012-02-03	9612.87	FALSE
1	12	2012-02-10	9587.35	TRUE
1	12	2012-02-17	9262.33	FALSE
1	12	2012-02-24	11284.27	FALSE
1	12	2012-03-02	11994.48	FALSE
1	12	2012-03-09	11947.03	FALSE
1	12	2012-03-16	12178.8	FALSE
1	12	2012-03-23	11448.84	FALSE
1	12	2012-03-30	12109.21	FALSE
1	12	2012-04-06	10747.37	FALSE
1	12	2012-04-13	10565.39	FALSE
1	12	2012-04-20	11730.26	FALSE
1	12	2012-04-27	11746.83	FALSE
1	12	2012-05-04	12338.08	FALSE
1	12	2012-05-11	11420.63	FALSE
1	12	2012-05-18	10199.01	FALSE
1	12	2012-05-25	12748.13	FALSE
1	12	2012-06-01	11542.81	FALSE
1	12	2012-06-08	10742.68	FALSE
1	12	2012-06-15	11177.52	FALSE
1	12	2012-06-22	9606.33	FALSE
1	12	2012-06-29	11816.35	FALSE
1	12	2012-07-06	13887.61	FALSE
1	12	2012-07-13	9318.1	FALSE
1	12	2012-07-20	12565.06	FALSE
1	12	2012-07-27	11109.25	FALSE
1	12	2012-08-03	11298.13	FALSE
1	12	2012-08-10	10605.66	FALSE
1	12	2012-08-17	11447.03	FALSE
1	12	2012-08-24	10723.59	FALSE
1	12	2012-08-31	10591.46	FALSE
1	12	2012-09-07	12566.45	TRUE
1	12	2012-09-14	10484.08	FALSE
1	12	2012-09-21	9448.14	FALSE
1	12	2012-09-28	11013.77	FALSE
1	12	2012-10-05	10037.09	FALSE
1	12	2012-10-12	8983.82	FALSE
1	12	2012-10-19	10830.48	FALSE
1	12	2012-10-26	8658.41	FALSE
1	13	2010-02-05	41969.29	FALSE
1	13	2010-02-12	36476.4	TRUE
1	13	2010-02-19	37857.68	FALSE
1	13	2010-02-26	37467.32	FALSE
1	13	2010-03-05	40423.95	FALSE
1	13	2010-03-12	35833.07	FALSE
1	13	2010-03-19	36807.21	FALSE
1	13	2010-03-26	35431.73	FALSE
1	13	2010-04-02	38104.53	FALSE
1	13	2010-04-09	37638.44	FALSE
1	13	2010-04-16	36663.26	FALSE
1	13	2010-04-23	36058.1	FALSE
1	13	2010-04-30	36717.2	FALSE
1	13	2010-05-07	40113.4	FALSE
1	13	2010-05-14	36499.93	FALSE
1	13	2010-05-21	38569.83	FALSE
1	13	2010-05-28	38347.52	FALSE
1	13	2010-06-04	41388.81	FALSE
1	13	2010-06-11	39657.1	FALSE
1	13	2010-06-18	39165.29	FALSE
1	13	2010-06-25	38697.24	FALSE
1	13	2010-07-02	41214.94	FALSE
1	13	2010-07-09	41056.4	FALSE
1	13	2010-07-16	40150	FALSE
1	13	2010-07-23	40552.37	FALSE
1	13	2010-07-30	38018.99	FALSE
1	13	2010-08-06	42038.03	FALSE
1	13	2010-08-13	37869.12	FALSE
1	13	2010-08-20	41509.62	FALSE
1	13	2010-08-27	41175.86	FALSE
1	13	2010-09-03	44863.15	FALSE
1	13	2010-09-10	39525.93	TRUE
1	13	2010-09-17	38416.22	FALSE
1	13	2010-09-24	37293.43	FALSE
1	13	2010-10-01	40474.22	FALSE
1	13	2010-10-08	42139.25	FALSE
1	13	2010-10-15	38749.62	FALSE
1	13	2010-10-22	34712.4	FALSE
1	13	2010-10-29	37762.12	FALSE
1	13	2010-11-05	41085.66	FALSE
1	13	2010-11-12	36817.35	FALSE
1	13	2010-11-19	38446.26	FALSE
1	13	2010-11-26	38371.99	TRUE
1	13	2010-12-03	36170.88	FALSE
1	13	2010-12-10	34749.11	FALSE
1	13	2010-12-17	35237.93	FALSE
1	13	2010-12-24	37099.47	FALSE
1	13	2010-12-31	34081.52	TRUE
1	13	2011-01-07	39764.56	FALSE
1	13	2011-01-14	33668.55	FALSE
1	13	2011-01-21	35961.99	FALSE
1	13	2011-01-28	36321.69	FALSE
1	13	2011-02-04	38065.42	FALSE
1	13	2011-02-11	36883.13	TRUE
1	13	2011-02-18	37604.79	FALSE
1	13	2011-02-25	37838.4	FALSE
1	13	2011-03-04	42277.37	FALSE
1	13	2011-03-11	37577.97	FALSE
1	13	2011-03-18	36930.48	FALSE
1	13	2011-03-25	36745.46	FALSE
1	13	2011-04-01	37630.13	FALSE
1	13	2011-04-08	38076.86	FALSE
1	13	2011-04-15	35263.45	FALSE
1	13	2011-04-22	35464.71	FALSE
1	13	2011-04-29	34311.69	FALSE
1	13	2011-05-06	40581.52	FALSE
1	13	2011-05-13	35378.71	FALSE
1	13	2011-05-20	35816.48	FALSE
1	13	2011-05-27	36203.13	FALSE
1	13	2011-06-03	39884.82	FALSE
1	13	2011-06-10	38080.39	FALSE
1	13	2011-06-17	39020.06	FALSE
1	13	2011-06-24	37316.12	FALSE
1	13	2011-07-01	37414.14	FALSE
1	13	2011-07-08	38193.09	FALSE
1	13	2011-07-15	36966.32	FALSE
1	13	2011-07-22	37990.15	FALSE
1	13	2011-07-29	34910.1	FALSE
1	13	2011-08-05	42542.66	FALSE
1	13	2011-08-12	37593.97	FALSE
1	13	2011-08-19	38533.7	FALSE
1	13	2011-08-26	38727.3	FALSE
1	13	2011-09-02	42713.81	FALSE
1	13	2011-09-09	38045.63	TRUE
1	13	2011-09-16	38382.65	FALSE
1	13	2011-09-23	37645.66	FALSE
1	13	2011-09-30	37928.28	FALSE
1	13	2011-10-07	41151.28	FALSE
1	13	2011-10-14	37531.43	FALSE
1	13	2011-10-21	38272.21	FALSE
1	13	2011-10-28	37117.02	FALSE
1	13	2011-11-04	41907.62	FALSE
1	13	2011-11-11	37255.89	FALSE
1	13	2011-11-18	37077.82	FALSE
1	13	2011-11-25	38625.48	TRUE
1	13	2011-12-02	37507.93	FALSE
1	13	2011-12-09	36404.7	FALSE
1	13	2011-12-16	32782.17	FALSE
1	13	2011-12-23	36950.91	FALSE
1	13	2011-12-30	32871.95	TRUE
1	13	2012-01-06	41411.4	FALSE
1	13	2012-01-13	38000.25	FALSE
1	13	2012-01-20	37433.66	FALSE
1	13	2012-01-27	34312.26	FALSE
1	13	2012-02-03	43478.58	FALSE
1	13	2012-02-10	43041.97	TRUE
1	13	2012-02-17	38622.92	FALSE
1	13	2012-02-24	40079.43	FALSE
1	13	2012-03-02	44565.32	FALSE
1	13	2012-03-09	40001.72	FALSE
1	13	2012-03-16	38322.83	FALSE
1	13	2012-03-23	37801.64	FALSE
1	13	2012-03-30	38696.88	FALSE
1	13	2012-04-06	44270.3	FALSE
1	13	2012-04-13	39099.61	FALSE
1	13	2012-04-20	39499.85	FALSE
1	13	2012-04-27	39077.84	FALSE
1	13	2012-05-04	43561.17	FALSE
1	13	2012-05-11	38895.18	FALSE
1	13	2012-05-18	37857.88	FALSE
1	13	2012-05-25	38541.76	FALSE
1	13	2012-06-01	41462.8	FALSE
1	13	2012-06-08	42304.47	FALSE
1	13	2012-06-15	39024.74	FALSE
1	13	2012-06-22	38945	FALSE
1	13	2012-06-29	40099.49	FALSE
1	13	2012-07-06	43326.92	FALSE
1	13	2012-07-13	39276.05	FALSE
1	13	2012-07-20	39396.59	FALSE
1	13	2012-07-27	37423.21	FALSE
1	13	2012-08-03	44708.45	FALSE
1	13	2012-08-10	42241.23	FALSE
1	13	2012-08-17	41658.4	FALSE
1	13	2012-08-24	39231.62	FALSE
1	13	2012-08-31	40940.78	FALSE
1	13	2012-09-07	44373.19	TRUE
1	13	2012-09-14	38759.47	FALSE
1	13	2012-09-21	39746.87	FALSE
1	13	2012-09-28	39793.41	FALSE
1	13	2012-10-05	43746.89	FALSE
1	13	2012-10-12	38015.36	FALSE
1	13	2012-10-19	38341.15	FALSE
1	13	2012-10-26	38512.48	FALSE
1	14	2010-02-05	19466.91	FALSE
1	14	2010-02-12	18129.02	TRUE
1	14	2010-02-19	17491.36	FALSE
1	14	2010-02-26	16118.26	FALSE
1	14	2010-03-05	18268.78	FALSE
1	14	2010-03-12	15331.75	FALSE
1	14	2010-03-19	12738.78	FALSE
1	14	2010-03-26	12832.47	FALSE
1	14	2010-04-02	14333.75	FALSE
1	14	2010-04-09	12874.07	FALSE
1	14	2010-04-16	12309.14	FALSE
1	14	2010-04-23	12749.37	FALSE
1	14	2010-04-30	12172.32	FALSE
1	14	2010-05-07	14460.84	FALSE
1	14	2010-05-14	14678.22	FALSE
1	14	2010-05-21	11480.15	FALSE
1	14	2010-05-28	12218.11	FALSE
1	14	2010-06-04	14491.35	FALSE
1	14	2010-06-11	13516.74	FALSE
1	14	2010-06-18	12693.5	FALSE
1	14	2010-06-25	12979.99	FALSE
1	14	2010-07-02	13494.79	FALSE
1	14	2010-07-09	15032.03	FALSE
1	14	2010-07-16	13550.19	FALSE
1	14	2010-07-23	11945.81	FALSE
1	14	2010-07-30	12421.92	FALSE
1	14	2010-08-06	14404.15	FALSE
1	14	2010-08-13	13579.21	FALSE
1	14	2010-08-20	13260.23	FALSE
1	14	2010-08-27	13387.21	FALSE
1	14	2010-09-03	13995.39	FALSE
1	14	2010-09-10	12884.22	TRUE
1	14	2010-09-17	13783.27	FALSE
1	14	2010-09-24	11847.72	FALSE
1	14	2010-10-01	12943.86	FALSE
1	14	2010-10-08	12108.86	FALSE
1	14	2010-10-15	13215.64	FALSE
1	14	2010-10-22	11895.44	FALSE
1	14	2010-10-29	11955.77	FALSE
1	14	2010-11-05	14092.03	FALSE
1	14	2010-11-12	13837.16	FALSE
1	14	2010-11-19	19788.98	FALSE
1	14	2010-11-26	38256.98	TRUE
1	14	2010-12-03	17685.93	FALSE
1	14	2010-12-10	19587.66	FALSE
1	14	2010-12-17	28642.28	FALSE
1	14	2010-12-24	47983.72	FALSE
1	14	2010-12-31	21835.25	TRUE
1	14	2011-01-07	17744.78	FALSE
1	14	2011-01-14	13608.44	FALSE
1	14	2011-01-21	12889.88	FALSE
1	14	2011-01-28	11687.25	FALSE
1	14	2011-02-04	14051.43	FALSE
1	14	2011-02-11	15647.59	TRUE
1	14	2011-02-18	17304.81	FALSE
1	14	2011-02-25	15411.12	FALSE
1	14	2011-03-04	17281.12	FALSE
1	14	2011-03-11	14490.48	FALSE
1	14	2011-03-18	14287.28	FALSE
1	14	2011-03-25	14006.9	FALSE
1	14	2011-04-01	13136.1	FALSE
1	14	2011-04-08	14454.19	FALSE
1	14	2011-04-15	12151.4	FALSE
1	14	2011-04-22	12478.19	FALSE
1	14	2011-04-29	13429.28	FALSE
1	14	2011-05-06	15820.88	FALSE
1	14	2011-05-13	15385.02	FALSE
1	14	2011-05-20	13166.43	FALSE
1	14	2011-05-27	12746.66	FALSE
1	14	2011-06-03	13056.1	FALSE
1	14	2011-06-10	11795.34	FALSE
1	14	2011-06-17	12884.03	FALSE
1	14	2011-06-24	13580.61	FALSE
1	14	2011-07-01	13459.55	FALSE
1	14	2011-07-08	11578.97	FALSE
1	14	2011-07-15	11404.37	FALSE
1	14	2011-07-22	11681.04	FALSE
1	14	2011-07-29	9918.05	FALSE
1	14	2011-08-05	13330.04	FALSE
1	14	2011-08-12	12652.58	FALSE
1	14	2011-08-19	11724.24	FALSE
1	14	2011-08-26	14364.42	FALSE
1	14	2011-09-02	12708.18	FALSE
1	14	2011-09-09	13550.53	TRUE
1	14	2011-09-16	13166.76	FALSE
1	14	2011-09-23	11558.22	FALSE
1	14	2011-09-30	14027.83	FALSE
1	14	2011-10-07	12766.52	FALSE
1	14	2011-10-14	13440.89	FALSE
1	14	2011-10-21	12476.8	FALSE
1	14	2011-10-28	13031.03	FALSE
1	14	2011-11-04	13634.48	FALSE
1	14	2011-11-11	14903.78	FALSE
1	14	2011-11-18	17803.49	FALSE
1	14	2011-11-25	39773.89	TRUE
1	14	2011-12-02	18110.97	FALSE
1	14	2011-12-09	23852.42	FALSE
1	14	2011-12-16	28845.68	FALSE
1	14	2011-12-23	46096.24	FALSE
1	14	2011-12-30	25846.86	TRUE
1	14	2012-01-06	14585.64	FALSE
1	14	2012-01-13	14311.83	FALSE
1	14	2012-01-20	12695.7	FALSE
1	14	2012-01-27	12684.05	FALSE
1	14	2012-02-03	15583.82	FALSE
1	14	2012-02-10	18292.4	TRUE
1	14	2012-02-17	21324.12	FALSE
1	14	2012-02-24	18574.25	FALSE
1	14	2012-03-02	19412.26	FALSE
1	14	2012-03-09	16528.29	FALSE
1	14	2012-03-16	12757.86	FALSE
1	14	2012-03-23	12771.12	FALSE
1	14	2012-03-30	14690.27	FALSE
1	14	2012-04-06	15652.72	FALSE
1	14	2012-04-13	14933.13	FALSE
1	14	2012-04-20	13575.69	FALSE
1	14	2012-04-27	14904.8	FALSE
1	14	2012-05-04	16193.63	FALSE
1	14	2012-05-11	15537.79	FALSE
1	14	2012-05-18	16326.55	FALSE
1	14	2012-05-25	14186.59	FALSE
1	14	2012-06-01	14903.87	FALSE
1	14	2012-06-08	12858.85	FALSE
1	14	2012-06-15	14117.36	FALSE
1	14	2012-06-22	13158.38	FALSE
1	14	2012-06-29	16958.84	FALSE
1	14	2012-07-06	19019.04	FALSE
1	14	2012-07-13	14332.72	FALSE
1	14	2012-07-20	12083.33	FALSE
1	14	2012-07-27	12706.52	FALSE
1	14	2012-08-03	13423.3	FALSE
1	14	2012-08-10	12434.69	FALSE
1	14	2012-08-17	12419.06	FALSE
1	14	2012-08-24	11041.63	FALSE
1	14	2012-08-31	12912.96	FALSE
1	14	2012-09-07	13711.08	TRUE
1	14	2012-09-14	11596.1	FALSE
1	14	2012-09-21	12193.8	FALSE
1	14	2012-09-28	12037.66	FALSE
1	14	2012-10-05	14381.21	FALSE
[truncated: 419,571 more rows]
