# Supplementary material for: A transformer-based framework for enterprise sales forecasting
Source: PeerJ Comput Sci. 2024 Nov 21;10:e2503. doi: 10.7717/peerj-cs.2503 (PMC11622836; doi:10.7717/peerj-cs.2503)
Supplement: Supplemental Information 1 [file peerj-cs-10-2503-s001.zip › train.py]

from zero import data
from torch.utils.data import DataLoader
import torch
import torch.nn as nn
from model import SelAtttTransformer
from train_funct import train, val, test
from process_data import get_data
from dataset import CombinedDataset

X_train, X_valid, X_test, y_train, y_valid, y_test, num_of_unique, cat_col, num_col = get_data()
batch_size = 256
device = torch.device('cuda')

train_loader =DataLoader(CombinedDataset(X_train, y_train, cat_col, num_col), batch_size, shuffle=True)
val_loader = DataLoader(CombinedDataset(X_valid, y_valid, cat_col, num_col), batch_size, shuffle=False)
test_loader = DataLoader(CombinedDataset(X_test, y_test, cat_col, num_col), batch_size, shuffle=False)

model = SelAtttTransformer(
    categories = num_of_unique,      # tuple containing the number of unique values within each category
    num_continuous = len(num_col),                # number of continuous values
    dim = 32,                           # dimension, paper set at 32
    dim_out = 1,                        # binary prediction, but could be anything
    depth = 6,                          # depth, paper recommended 6
    heads = 8,                          # heads, paper recommends 8
    attn_dropout = 0.1,                 # post-attention dropout
    ff_dropout = 0.1,                   # feed forward dropout
    mlp_hidden_mults = (4, 2),          # relative multiples of each hidden dimension of the last mlp to logits
    mlp_act = nn.ReLU(),                # activation for final mlp, defaults to relu, but could be anything else (selu etc)
)
model.to(device)
lr = 0.0001
optimizer = (
  torch.optim.AdamW(model.parameters(), lr=lr)
)
loss_fn =   torch.nn.MSELoss()
train_loss_list = []
val_loss_list = []
val_loss_check = 10
for epoch in range(50):
    loss_train =  train(epoch, model, optimizer, train_loader, loss_fn)
    loss_val   =  val(epoch, model,val_loader, loss_fn)
    train_loss_list.append(loss_train)
    val_loss_list.append(loss_val)
    if loss_val <= val_loss_check:
        print(' <<< BEST VALIDATION EPOCH')
        test(model, test_loader)
        val_loss_check = loss_val
