# Supplementary material for: A transformer-based framework for enterprise sales forecasting
Source: PeerJ Comput Sci. 2024 Nov 21;10:e2503. doi: 10.7717/peerj-cs.2503 (PMC11622836; doi:10.7717/peerj-cs.2503)
Supplement: Supplemental Information 1 [file peerj-cs-10-2503-s001.zip › train_funct.py]

import torch
import numpy as np
from tqdm import tqdm
from sklearn import metrics

device = torch.device('cuda')

def train(epoch, model, optimizer, train_loader, loss_fn):
    model.train()
    loss_train = 0
    for iteration, data in tqdm(enumerate(train_loader)):
        optimizer.zero_grad()
        x_nums = data['num'].to(device)
        x_cats = data['cat'].to(device)
        y_batch = data['label'].to(device).float()

        output = model(x_cats, x_nums).squeeze(1)
        loss = loss_fn(output, y_batch)
        loss.backward()
        optimizer.step()
        loss_train += loss.item()
    loss_train = loss_train/len(train_loader)
    print(f'Epoch {epoch:03d} | Training loss: {loss_train:.4f}')
    return loss_train

def val(epoch, model,val_loader, loss_fn):
    model.eval()
    loss_val = 0
    for iteration, data in enumerate(val_loader):
        x_nums = data['num'].to(device)
        x_cats = data['cat'].to(device)
        y_batch = data['label'].to(device).float()
        output = model(x_cats, x_nums).squeeze(1)
        loss = loss_fn(output, y_batch)
        loss_val += loss.item()
    loss_val = loss_val/len(val_loader)
    print(f'Epoch {epoch:03d} | Validation loss: {loss_val:.4f}')
    return loss_val

def test(model, test_loader):
    model.eval()
    prediction = []
    target = []
    for iteration, data in enumerate(test_loader):
        x_nums = data['num'].to(device)
        x_cats = data['cat'].to(device)
        y_batch = data['label'].to(device).float()
        output = model(x_cats, x_nums).squeeze(1)
        prediction += output.detach().cpu().numpy().tolist()
        target += y_batch.detach().cpu().numpy().tolist()

    print("MAE" , metrics.mean_absolute_error(target, prediction))
    print("MSE" , metrics.mean_squared_error(target, prediction))
    print("RMSE" , np.sqrt(metrics.mean_squared_error(target, prediction)))
    print("R2" , metrics.explained_variance_score(target, prediction))
