# Supplementary material for: A transformer-based framework for enterprise sales forecasting
Source: PeerJ Comput Sci. 2024 Nov 21;10:e2503. doi: 10.7717/peerj-cs.2503 (PMC11622836; doi:10.7717/peerj-cs.2503)
Supplement: Supplemental Information 1 [file peerj-cs-10-2503-s001.zip › process_data.py]

import numpy as np
import pandas as pd
from sklearn.model_selection import train_test_split 
from scipy import stats
import pandas as pd 


def pre_process(): 
    data = pd.read_csv('./data/train.csv')
    stores = pd.read_csv('./data/stores.csv')
    features = pd.read_csv('./data/features.csv')
    # filling missing values
    features['CPI'].fillna(features['CPI'].median(),inplace=True)
    features['Unemployment'].fillna(features['Unemployment'].median(),inplace=True)

    for i in range(1,6):
        features["MarkDown"+str(i)] = features["MarkDown"+str(i)].apply(lambda x: 0 if x<0 else x )
        features["MarkDown"+str(i)].fillna(value=0,inplace=True)

    data = pd.merge(data, stores,on='Store',how='left')
    data = pd.merge(data,features,on=['Store','Date'],how='left')
    data['Date'] = pd.to_datetime(data['Date'],errors='coerce')
    data.sort_values(by=['Date'],inplace=True)
    data.set_index(data.Date, inplace=True)

    #Since this two columns are same so drop any one column and make another column as IsHoliday
    data.drop(columns='IsHoliday_x',inplace=True)
    data.rename(columns={"IsHoliday_y" : "IsHoliday"}, inplace=True)

    data['Year'] = data['Date'].dt.year
    data['Month'] = data['Date'].dt.month

    #Outlier Detection and Abnormalities
    agg_data = data.groupby(['Store', 'Dept']).Weekly_Sales.agg(['max', 'min', 'mean', 'median', 'std']).reset_index()
    store_data = pd.merge(left=data,right=agg_data,on=['Store', 'Dept'],how ='left')
    store_data.dropna(inplace=True)

    data = store_data.copy()
    data['Date'] = pd.to_datetime(data['Date'],errors='coerce')
    data.sort_values(by=['Date'],inplace=True)
    data.set_index(data.Date, inplace=True)

    data['Total_MarkDown'] = data['MarkDown1']+data['MarkDown2']+data['MarkDown3']+data['MarkDown4']+data['MarkDown5']
    data.drop(['MarkDown1','MarkDown2','MarkDown3','MarkDown4','MarkDown5'], axis = 1,inplace=True)
    numeric_col = ['Weekly_Sales','Size','Temperature','Fuel_Price','CPI','Unemployment','Total_MarkDown']
    data_numeric = data[numeric_col].copy()

    data = data[(np.abs(stats.zscore(data_numeric)) < 2.5).all(axis = 1)]
    data=data[data['Weekly_Sales']>=0]
    data['IsHoliday'] = data['IsHoliday'].astype('int')

    cat_col = ['Store','Dept','Type']
    data_cat = data[cat_col].copy()
    num_of_unique = []
    for col in cat_col:
        num_of_unique.append(len(data[col].unique()))
        data[col] = pd.factorize(data[col])[0]

    num_col = ['Size','Temperature','Fuel_Price','CPI','Unemployment','Total_MarkDown','max','min','mean','median','std']
    data_num = data[num_col].copy()

    return data, cat_col, num_col, num_of_unique

def get_data():
    data, cat_col, num_col, num_of_unique = pre_process()
    X = data.drop(['Weekly_Sales'],axis=1)
    Y = data.Weekly_Sales

    X_train,X_test,y_train,y_test = train_test_split(X,Y,test_size=0.20, random_state=0)
    X_train,X_valid,y_train,y_valid = train_test_split(X_train,y_train,test_size=0.15, random_state=0)


    print("Training set size:", len(X_train))
    print("Validation set size:", len(X_valid))
    print("Test set size:", len(X_test))

    return X_train, X_valid, X_test, y_train, y_valid, y_test, num_of_unique, cat_col, num_col
