# Supplementary material for: A transformer-based framework for enterprise sales forecasting
Source: PeerJ Comput Sci. 2024 Nov 21;10:e2503. doi: 10.7717/peerj-cs.2503 (PMC11622836; doi:10.7717/peerj-cs.2503)
Supplement: Supplemental Information 1 [file peerj-cs-10-2503-s001.zip › dataset.py]

import torch
from torch.utils.data import Dataset
class CombinedDataset(Dataset):
    def __init__(self, dataframe, labels, cat_col, num_col):
        self.dataframe = dataframe
        self.labels = labels.to_list()
        self.cat_col = cat_col
        self.num_col = num_col
    
    def __len__(self):
        return len(self.dataframe)

    def __getitem__(self, index):
        X_train_cat = torch.tensor(self.dataframe[self.cat_col].to_numpy()[index], dtype=torch.long)
        X_train_num = torch.tensor(self.dataframe[self.num_col].to_numpy()[index], dtype=torch.float)
        return {
            'cat': X_train_cat,
            'num': X_train_num,
            'label': torch.tensor(self.labels[index], dtype=torch.float)
        }
