# Supplementary material for: A transformer-based framework for enterprise sales forecasting
Source: PeerJ Comput Sci. 2024 Nov 21;10:e2503. doi: 10.7717/peerj-cs.2503 (PMC11622836; doi:10.7717/peerj-cs.2503)
Supplement: Supplemental Information 1 [file peerj-cs-10-2503-s001.zip › README.md]

In our study, all modeling experiments were conducted in computer (AMD Ryzen 7 5800X 8-Core Processor 3.80 GHz and 4x8GB RAM). The deep learning and machine learning models were implemented using PyTorch version 2.0.0 (CUDA Toolkit 11.7) and scikit-learn library version 1.4.1 in Python 3.11.8 environment. 

run python model.py
